# Supplementary material for: Molecular Editing of Pyrroles via a Skeletal Recasting Strategy
Source: ACS Cent Sci. 2023 Aug 15;9(9):1758–67. doi: 10.1021/acscentsci.3c00812 (PMC10540293; doi:10.1021/acscentsci.3c00812)
Supplement: Supplementary file 2 — oc3c00812_si_002.cif [file oc3c00812_si_002.cif]

 
data_M257 
  
_audit_creation_method            'SHELXL-2019/1' 
_shelx_SHELXL_version_number      '2019/1' 
_chemical_name_systematic         ? 
_chemical_name_common             ? 
_chemical_melting_point           ? 
_chemical_formula_moiety          ? 
_chemical_formula_sum 
 'C14 H23 N3 O2' 
_chemical_formula_weight          265.35 
  
loop_ 
 _atom_type_symbol 
 _atom_type_description 
 _atom_type_scat_dispersion_real 
 _atom_type_scat_dispersion_imag 
 _atom_type_scat_source 
 'C'  'C'   0.0181   0.0091 
 'International Tables Vol C Tables 4.2.6.8 and 6.1.1.4' 
 'H'  'H'   0.0000   0.0000 
 'International Tables Vol C Tables 4.2.6.8 and 6.1.1.4' 
 'N'  'N'   0.0311   0.0180 
 'International Tables Vol C Tables 4.2.6.8 and 6.1.1.4' 
 'O'  'O'   0.0492   0.0322 
 'International Tables Vol C Tables 4.2.6.8 and 6.1.1.4' 
  
_space_group_crystal_system       triclinic 
_space_group_IT_number            2 
_space_group_name_H-M_alt         'P -1' 
_space_group_name_Hall            '-P 1' 
  
_shelx_space_group_comment 
; 
The symmetry employed for this shelxl refinement is uniquely defined 
by the following loop, which should always be used as a source of 
symmetry information in preference to the above space-group names. 
They are only intended as comments. 
; 
  
loop_ 
 _space_group_symop_operation_xyz 
 'x, y, z' 
 '-x, -y, -z' 
  
_cell_length_a                    10.0203(3) 
_cell_length_b                    14.2291(5) 
_cell_length_c                    21.7415(8) 
_cell_angle_alpha                 71.995(2) 
_cell_angle_beta                  86.107(2) 
_cell_angle_gamma                 87.540(2) 
_cell_volume                      2940.51(18) 
_cell_formula_units_Z             8 
_cell_measurement_temperature     100(2) 
_cell_measurement_reflns_used     9877 
_cell_measurement_theta_min       4.28 
_cell_measurement_theta_max       70.14 
  
_exptl_crystal_description        'thin plate' 
_exptl_crystal_colour             colourless 
_exptl_crystal_density_meas       'Not measured' 
_exptl_crystal_density_method     'Not measured' 
_exptl_crystal_density_diffrn     1.199 
_exptl_crystal_F_000              1152 
_exptl_transmission_factor_min    ? 
_exptl_transmission_factor_max    ? 
_exptl_crystal_size_max           0.402 
_exptl_crystal_size_mid           0.236 
_exptl_crystal_size_min           0.086 
_exptl_absorpt_coefficient_mu     0.653 
_shelx_estimated_absorpt_T_min    ? 
_shelx_estimated_absorpt_T_max    ? 
_exptl_absorpt_correction_type    Multi-scan 
_exptl_absorpt_correction_T_min   0.6110 
_exptl_absorpt_correction_T_max   0.7533 
_exptl_absorpt_process_details     
; 
SADABS-2016/2 (Bruker,2016/2) was used for absorption correction. 
wR2(int) was 0.1030 before and 0.0539 after correction.        
The Ratio of minimum to maximum transmission is 0.8111.       
The \l/2 correction factor is Not present. 
;
_exptl_absorpt_special_details    ? 
_diffrn_ambient_temperature       100(2) 
_diffrn_radiation_wavelength      1.54178 
_diffrn_radiation_type            CuK\a 
_diffrn_source                    ? 
_diffrn_measurement_device_type   'Bruker D8 Venture' 
_diffrn_measurement_method        '\f and \w scans' 
_diffrn_detector_area_resol_mean  ? 
_diffrn_reflns_number             36055 
_diffrn_reflns_av_unetI/netI      0.0452 
_diffrn_reflns_av_R_equivalents   0.0375 
_diffrn_reflns_limit_h_min        -11 
_diffrn_reflns_limit_h_max        11 
_diffrn_reflns_limit_k_min        -16 
_diffrn_reflns_limit_k_max        16 
_diffrn_reflns_limit_l_min        -25 
_diffrn_reflns_limit_l_max        25 
_diffrn_reflns_theta_min          3.267 
_diffrn_reflns_theta_max          66.594 
_diffrn_reflns_theta_full         66.594 
_diffrn_measured_fraction_theta_max   0.983 
_diffrn_measured_fraction_theta_full  0.983 
_diffrn_reflns_Laue_measured_fraction_max    0.983 
_diffrn_reflns_Laue_measured_fraction_full   0.983 
_diffrn_reflns_point_group_measured_fraction_max   0.983 
_diffrn_reflns_point_group_measured_fraction_full  0.983 
_reflns_number_total              10196 
_reflns_number_gt                 8844 
_reflns_threshold_expression      'I > 2\s(I)' 
_reflns_Friedel_coverage          0.000 
_reflns_Friedel_fraction_max      . 
_reflns_Friedel_fraction_full     . 
  
_reflns_special_details 
; 
 Reflections were merged by SHELXL according to the crystal 
 class for the calculation of statistics and refinement. 
  
 _reflns_Friedel_fraction is defined as the number of unique 
 Friedel pairs measured divided by the number that would be 
 possible theoretically, ignoring centric projections and 
 systematic absences. 
; 
  
_computing_bruker_data_scaling	  'SADABS V2016/2 (Bruker AXS Inc.)'
_computing_cell_refinement	  'APEX4 v2021.1-0 (Bruker AXS)'
_computing_data_collection	  'APEX4 (Bruker AXS)'
_computing_data_reduction	  'SAINT V8.32B (Bruker AXS Inc., 2014)'
_computing_molecular_graphics	  'Bruker SHELXTL'
_computing_publication_material	  'Bruker SHELXTL'
_computing_structure_refinement	  'SHELXL--2014 (Sheldrick 2014)'
_computing_structure_solution 	  'SHELXT--(Sheldrick 2015)'
_refine_special_details           ? 
_refine_ls_structure_factor_coef  Fsqd 
_refine_ls_matrix_type            full 
_refine_ls_weighting_scheme       calc 
_refine_ls_weighting_details 
'w=1/[\s^2^(Fo^2^)+(0.0766P)^2^+3.3572P] where P=(Fo^2^+2Fc^2^)/3' 
_atom_sites_solution_primary      'Dual Space' 
_atom_sites_solution_secondary    ? 
_atom_sites_solution_hydrogens    mixed 
_refine_ls_hydrogen_treatment     mixed 
_refine_ls_extinction_method      none 
_refine_ls_extinction_coef        . 
_refine_ls_number_reflns          10196 
_refine_ls_number_parameters      802 
_refine_ls_number_restraints      252 
_refine_ls_R_factor_all           0.0742 
_refine_ls_R_factor_gt            0.0652 
_refine_ls_wR_factor_ref          0.1772 
_refine_ls_wR_factor_gt           0.1720 
_refine_ls_goodness_of_fit_ref    1.048 
_refine_ls_restrained_S_all       1.079 
_refine_ls_shift/su_max           0.000 
_refine_ls_shift/su_mean          0.000 
  
loop_ 
 _atom_site_label 
 _atom_site_type_symbol 
 _atom_site_fract_x 
 _atom_site_fract_y 
 _atom_site_fract_z 
 _atom_site_U_iso_or_equiv 
 _atom_site_adp_type 
 _atom_site_occupancy 
 _atom_site_site_symmetry_order 
 _atom_site_calc_flag 
 _atom_site_refinement_flags_posn 
 _atom_site_refinement_flags_adp 
 _atom_site_refinement_flags_occupancy 
 _atom_site_disorder_assembly 
 _atom_site_disorder_group 
O1 O 0.39543(16) 0.45665(11) 0.44996(8) 0.0280(4) Uani 1 1 d . . . . . 
O2 O 0.16215(14) 0.92372(11) 0.29368(8) 0.0252(3) Uani 1 1 d . . . . . 
O3 O 0.10313(15) 0.55043(11) 0.54086(8) 0.0262(4) Uani 1 1 d . . . . . 
O4 O 0.34351(14) 0.08415(11) 0.69278(7) 0.0229(3) Uani 1 1 d . . . . . 
O5 O 0.62629(17) 1.06492(12) 0.54102(8) 0.0320(4) Uani 1 1 d . . . . . 
O6 O 0.49622(14) 0.60301(12) 0.71276(8) 0.0281(4) Uani 1 1 d . . . . . 
O7 O 0.12759(17) 1.05611(12) 0.54592(8) 0.0327(4) Uani 1 1 d . . . . . 
O8 O -0.00473(14) 0.59240(12) 0.71513(8) 0.0264(4) Uani 1 1 d . . . . . 
N1 N 0.25915(17) 0.64470(13) 0.42546(9) 0.0192(4) Uani 1 1 d . . . . . 
H1N H 0.220(3) 0.607(2) 0.4596(14) 0.029 Uiso 1 1 d . U . . . 
N2 N 0.38632(18) 0.93169(14) 0.27119(9) 0.0223(4) Uani 1 1 d . . . . . 
H2N H 0.469(3) 0.905(2) 0.2861(13) 0.034 Uiso 1 1 d . U . . . 
N3 N 0.3483(2) 1.14617(14) 0.12054(10) 0.0308(5) Uani 1 1 d . . . . . 
N4 N 0.24324(17) 0.36343(14) 0.56587(9) 0.0192(4) Uani 1 1 d . . . . . 
H4N H 0.271(3) 0.404(2) 0.5316(14) 0.029 Uiso 1 1 d . U . . . 
N5 N 0.12438(18) 0.07639(14) 0.72462(9) 0.0217(4) Uani 1 1 d . . . . . 
H5N H 0.040(3) 0.098(2) 0.7158(13) 0.033 Uiso 1 1 d . U . . . 
N7 N 0.71526(18) 0.86223(13) 0.57193(9) 0.0195(4) Uani 1 1 d . . . . . 
H7N H 0.759(3) 0.896(2) 0.5435(14) 0.029 Uiso 1 1 d . U . . . 
N8 N 0.71880(18) 0.57249(13) 0.70938(9) 0.0217(4) Uani 1 1 d . . . . . 
H8N H 0.803(3) 0.602(2) 0.7010(13) 0.033 Uiso 1 1 d . U . . . 
N9 N 0.7088(2) 0.35996(16) 0.86376(11) 0.0414(6) Uani 1 1 d . . . . . 
N10 N 0.21269(18) 0.85248(13) 0.57410(9) 0.0197(4) Uani 1 1 d . . . . . 
H10N H 0.259(3) 0.885(2) 0.5423(14) 0.030 Uiso 1 1 d . U . . . 
N11 N 0.21854(19) 0.56269(15) 0.71231(10) 0.0291(5) Uani 1 1 d . . . . . 
H11N H 0.302(3) 0.593(2) 0.7029(14) 0.044 Uiso 1 1 d . U . . . 
C1 C 0.3644(2) 0.62250(16) 0.38666(10) 0.0201(4) Uani 1 1 d . . . . . 
C2 C 0.3891(2) 0.70765(16) 0.33494(10) 0.0193(4) Uani 1 1 d . . . . . 
C3 C 0.2963(2) 0.78141(15) 0.34344(10) 0.0187(4) Uani 1 1 d . . . . . 
C4 C 0.2177(2) 0.73913(15) 0.40040(10) 0.0187(4) Uani 1 1 d . . . . . 
C5 C 0.4274(2) 0.52712(16) 0.40261(11) 0.0228(5) Uani 1 1 d . . . . . 
H5 H 0.499674 0.517135 0.374524 0.027 Uiso 1 1 calc R U . . . 
C6 C 0.4941(2) 0.71690(17) 0.28093(11) 0.0236(5) Uani 1 1 d . . . . . 
H6A H 0.453104 0.743777 0.239213 0.035 Uiso 1 1 calc R U . . . 
H6B H 0.534219 0.651611 0.284215 0.035 Uiso 1 1 calc R U . . . 
H6C H 0.563585 0.761341 0.284088 0.035 Uiso 1 1 calc R U . . . 
C7 C 0.1096(2) 0.78370(16) 0.43392(11) 0.0227(5) Uani 1 1 d . . . . . 
H7A H 0.140542 0.845437 0.438553 0.034 Uiso 1 1 calc R U . . . 
H7B H 0.087023 0.737457 0.476868 0.034 Uiso 1 1 calc R U . . . 
H7C H 0.030151 0.797490 0.408338 0.034 Uiso 1 1 calc R U . . . 
C8 C 0.2753(2) 0.88463(16) 0.30110(10) 0.0198(4) Uani 1 1 d . . . . . 
C9 C 0.3823(2) 1.03370(16) 0.22951(11) 0.0249(5) Uani 1 1 d . . . . . 
H9A H 0.472327 1.061750 0.225672 0.030 Uiso 1 1 calc R U . . . 
H9B H 0.319724 1.072658 0.249849 0.030 Uiso 1 1 calc R U . . . 
C10 C 0.3385(2) 1.04362(17) 0.16214(11) 0.0287(5) Uani 1 1 d . . . . . 
H10A H 0.395868 1.000364 0.142916 0.034 Uiso 1 1 calc R U . . . 
H10B H 0.244977 1.022104 0.165189 0.034 Uiso 1 1 calc R U . . . 
C11 C 0.3564(3) 1.1538(2) 0.05123(12) 0.0380(6) Uani 1 1 d . . . . . 
H11A H 0.340444 1.223549 0.025348 0.046 Uiso 1 1 calc R U . . . 
H11B H 0.285020 1.114013 0.042903 0.046 Uiso 1 1 calc R U . . . 
C12 C 0.4896(3) 1.1187(3) 0.02962(15) 0.0549(8) Uani 1 1 d . . . . . 
H12A H 0.494694 1.133344 -0.017567 0.082 Uiso 1 1 calc R U . . . 
H12B H 0.499826 1.047248 0.050154 0.082 Uiso 1 1 calc R U . . . 
H12C H 0.561208 1.152633 0.042188 0.082 Uiso 1 1 calc R U . . . 
C13 C 0.2383(3) 1.20949(19) 0.13485(13) 0.0381(6) Uani 1 1 d . . . . . 
H13A H 0.202062 1.179415 0.179890 0.046 Uiso 1 1 calc R U . . . 
H13B H 0.165608 1.212828 0.105569 0.046 Uiso 1 1 calc R U . . . 
C14 C 0.2819(4) 1.3118(2) 0.1270(2) 0.0616(9) Uani 1 1 d . . . . . 
H14A H 0.205131 1.351332 0.136264 0.092 Uiso 1 1 calc R U . . . 
H14B H 0.317544 1.342063 0.082404 0.092 Uiso 1 1 calc R U . . . 
H14C H 0.351449 1.309151 0.157067 0.092 Uiso 1 1 calc R U . . . 
C15 C 0.1390(2) 0.38547(16) 0.60491(10) 0.0195(4) Uani 1 1 d . . . . . 
C16 C 0.1151(2) 0.30041(16) 0.65659(10) 0.0189(4) Uani 1 1 d . . . . . 
C17 C 0.2072(2) 0.22660(16) 0.64740(10) 0.0192(4) Uani 1 1 d . . . . . 
C18 C 0.2856(2) 0.26920(15) 0.59048(10) 0.0185(4) Uani 1 1 d . . . . . 
C19 C 0.0742(2) 0.48016(16) 0.58891(11) 0.0225(5) Uani 1 1 d . . . . . 
H19 H 0.002993 0.489895 0.617613 0.027 Uiso 1 1 calc R U . . . 
C20 C 0.0126(2) 0.29137(17) 0.71153(11) 0.0229(5) Uani 1 1 d . . . . . 
H20A H 0.051396 0.253908 0.752380 0.034 Uiso 1 1 calc R U . . . 
H20B H -0.065148 0.256847 0.704960 0.034 Uiso 1 1 calc R U . . . 
H20C H -0.015336 0.357448 0.713156 0.034 Uiso 1 1 calc R U . . . 
C21 C 0.3950(2) 0.22602(16) 0.55691(10) 0.0223(5) Uani 1 1 d . . . . . 
H21A H 0.366124 0.163385 0.552819 0.034 Uiso 1 1 calc R U . . . 
H21B H 0.474859 0.214142 0.582127 0.034 Uiso 1 1 calc R U . . . 
H21C H 0.415873 0.272134 0.513720 0.034 Uiso 1 1 calc R U . . . 
C22 C 0.2298(2) 0.12417(16) 0.68947(10) 0.0196(4) Uani 1 1 d . . . . . 
C23 C 0.1412(2) -0.02162(16) 0.77086(11) 0.0252(5) Uani 1 1 d . . . . . 
H23A H 0.195899 -0.063803 0.749709 0.030 Uiso 1 1 calc R U . . . 
H23B H 0.052495 -0.051883 0.784041 0.030 Uiso 1 1 calc R U . . . 
C24 C 0.2088(2) -0.01834(17) 0.83103(11) 0.0271(5) Uani 1 1 d D . . . . 
H24A H 0.234530 -0.086456 0.856608 0.032 Uiso 1 1 calc R U . . . 
H24B H 0.291533 0.020089 0.817416 0.032 Uiso 1 1 calc R U . . . 
N6 N 0.12210(19) 0.02625(15) 0.87213(9) 0.0277(4) Uani 1 1 d D . . . . 
C25 C 0.1967(3) 0.0724(2) 0.91006(12) 0.0358(6) Uani 1 1 d D . . . . 
H25A H 0.271708 0.027628 0.929174 0.043 Uiso 1 1 calc R U . . . 
H25B H 0.137213 0.081685 0.946061 0.043 Uiso 1 1 calc R U . . . 
C26 C 0.2519(4) 0.1714(3) 0.86973(16) 0.0592(9) Uani 1 1 d D . . . . 
H26A H 0.298139 0.200575 0.897492 0.089 Uiso 1 1 calc R U . . . 
H26B H 0.178186 0.215680 0.850113 0.089 Uiso 1 1 calc R U . . . 
H26C H 0.314948 0.162080 0.835523 0.089 Uiso 1 1 calc R U . . . 
C27 C 0.0237(3) -0.0437(2) 0.91242(12) 0.0350(6) Uani 1 1 d D . . . . 
H27A H -0.027100 -0.068804 0.883492 0.042 Uiso 1 1 calc R U . . . 
H27B H -0.040562 -0.006808 0.933530 0.042 Uiso 1 1 calc R U . . . 
C28 C 0.0784(3) -0.1327(2) 0.96512(14) 0.0477(7) Uani 1 1 d D . . . . 
H28A H 0.004403 -0.175076 0.987687 0.072 Uiso 1 1 calc R U . . . 
H28B H 0.123582 -0.109546 0.996157 0.072 Uiso 1 1 calc R U . . . 
H28C H 0.142247 -0.170392 0.945231 0.072 Uiso 1 1 calc R U . . . 
C29 C 0.6102(2) 0.89770(16) 0.60418(10) 0.0208(4) Uani 1 1 d . . . . . 
C30 C 0.5571(2) 0.81803(16) 0.65315(10) 0.0193(4) Uani 1 1 d . . . . . 
C31 C 0.63394(19) 0.73363(15) 0.65027(10) 0.0179(4) Uani 1 1 d . . . . . 
C32 C 0.7313(2) 0.76403(15) 0.59868(10) 0.0179(4) Uani 1 1 d . . . . . 
C33 C 0.5724(2) 0.99988(17) 0.58571(11) 0.0255(5) Uani 1 1 d . . . . . 
H33 H 0.499664 1.019207 0.609880 0.031 Uiso 1 1 calc R U . . . 
C34 C 0.4412(2) 0.82163(16) 0.69996(11) 0.0222(5) Uani 1 1 d . . . . . 
H34A H 0.468010 0.790785 0.744378 0.033 Uiso 1 1 calc R U . . . 
H34B H 0.366208 0.785853 0.691898 0.033 Uiso 1 1 calc R U . . . 
H34C H 0.413699 0.890620 0.694182 0.033 Uiso 1 1 calc R U . . . 
C35 C 0.8343(2) 0.70745(16) 0.57137(10) 0.0210(4) Uani 1 1 d . . . . . 
H35A H 0.799228 0.643039 0.573918 0.031 Uiso 1 1 calc R U . . . 
H35B H 0.914621 0.697660 0.596183 0.031 Uiso 1 1 calc R U . . . 
H35C H 0.857156 0.744329 0.525998 0.031 Uiso 1 1 calc R U . . . 
C36 C 0.6105(2) 0.63189(15) 0.69308(10) 0.0189(4) Uani 1 1 d . . . . . 
C37 C 0.7063(2) 0.47105(16) 0.75142(11) 0.0235(5) Uani 1 1 d . . . . . 
H37A H 0.774771 0.428791 0.737114 0.028 Uiso 1 1 calc R U . . . 
H37B H 0.617184 0.446844 0.747339 0.028 Uiso 1 1 calc R U . . . 
C38 C 0.7233(3) 0.46172(17) 0.82199(11) 0.0314(5) Uani 1 1 d . . . . . 
H38A H 0.812917 0.484926 0.826260 0.038 Uiso 1 1 calc R U . . . 
H38B H 0.655575 0.504539 0.836227 0.038 Uiso 1 1 calc R U . . . 
C39 C 0.6913(3) 0.3566(3) 0.93365(16) 0.0378(7) Uani 0.803(4) 1 d D U P A 1 
H39A H 0.759491 0.398022 0.942861 0.045 Uiso 0.803(4) 1 calc R U P A 1 
H39B H 0.705518 0.287819 0.961648 0.045 Uiso 0.803(4) 1 calc R U P A 1 
C40 C 0.5533(4) 0.3932(3) 0.94950(17) 0.0451(8) Uani 0.803(4) 1 d D U P A 1 
H40A H 0.540774 0.381768 0.996326 0.068 Uiso 0.803(4) 1 calc R U P A 1 
H40B H 0.485606 0.357556 0.935647 0.068 Uiso 0.803(4) 1 calc R U P A 1 
H40C H 0.544046 0.464150 0.926804 0.068 Uiso 0.803(4) 1 calc R U P A 1 
C39A C 0.5970(14) 0.3344(11) 0.9133(6) 0.0401(11) Uani 0.197(4) 1 d D U P A 2 
H39C H 0.587305 0.262046 0.932031 0.048 Uiso 0.197(4) 1 calc R U P A 2 
H39D H 0.511227 0.365131 0.896057 0.048 Uiso 0.197(4) 1 calc R U P A 2 
C40A C 0.6473(16) 0.3802(11) 0.9614(7) 0.0411(12) Uani 0.197(4) 1 d D U P A 2 
H40D H 0.607034 0.347166 1.004651 0.062 Uiso 0.197(4) 1 calc R U P A 2 
H40E H 0.622401 0.450680 0.948647 0.062 Uiso 0.197(4) 1 calc R U P A 2 
H40F H 0.744861 0.372425 0.961937 0.062 Uiso 0.197(4) 1 calc R U P A 2 
C41 C 0.8257(3) 0.2979(2) 0.85821(13) 0.0425(7) Uani 1 1 d . . . . . 
H41A H 0.885566 0.295792 0.893009 0.051 Uiso 1 1 calc R U . . . 
H41B H 0.875065 0.328580 0.816221 0.051 Uiso 1 1 calc R U . . . 
C42 C 0.7933(4) 0.1940(2) 0.86254(15) 0.0496(8) Uani 1 1 d . . . . . 
H42A H 0.876519 0.155319 0.862129 0.074 Uiso 1 1 calc R U . . . 
H42B H 0.742343 0.194666 0.825479 0.074 Uiso 1 1 calc R U . . . 
H42C H 0.739907 0.164025 0.902832 0.074 Uiso 1 1 calc R U . . . 
C43 C 0.1126(2) 0.88820(16) 0.60858(10) 0.0208(4) Uani 1 1 d . . . . . 
C44 C 0.0606(2) 0.80847(16) 0.65818(10) 0.0190(4) Uani 1 1 d . . . . . 
C45 C 0.1338(2) 0.72333(15) 0.65300(10) 0.0186(4) Uani 1 1 d . . . . . 
C46 C 0.2277(2) 0.75400(15) 0.60008(10) 0.0184(4) Uani 1 1 d . . . . . 
C47 C 0.0760(2) 0.99066(17) 0.59140(11) 0.0257(5) Uani 1 1 d . . . . . 
H47 H 0.006258 1.009916 0.617146 0.031 Uiso 1 1 calc R U . . . 
C48 C -0.0488(2) 0.81165(17) 0.70805(11) 0.0240(5) Uani 1 1 d . . . . . 
H48A H -0.020913 0.773095 0.751101 0.036 Uiso 1 1 calc R U . . . 
H48B H -0.129922 0.783595 0.698741 0.036 Uiso 1 1 calc R U . . . 
H48C H -0.067300 0.880342 0.706919 0.036 Uiso 1 1 calc R U . . . 
C49 C 0.3293(2) 0.69760(16) 0.57191(11) 0.0215(4) Uani 1 1 d . . . . . 
H49A H 0.296405 0.631418 0.577560 0.032 Uiso 1 1 calc R U . . . 
H49B H 0.412773 0.691949 0.593957 0.032 Uiso 1 1 calc R U . . . 
H49C H 0.345816 0.732224 0.525636 0.032 Uiso 1 1 calc R U . . . 
C50 C 0.1103(2) 0.62156(16) 0.69587(10) 0.0210(4) Uani 1 1 d . . . . . 
C51 C 0.2108(2) 0.46680(17) 0.76200(12) 0.0295(5) Uani 1 1 d D . . . . 
H51A H 0.250967 0.415554 0.743868 0.035 Uiso 0.683(5) 1 calc R U P B 1 
H51B H 0.115635 0.450880 0.774480 0.035 Uiso 0.683(5) 1 calc R U P B 1 
H51C H 0.266278 0.417266 0.747732 0.035 Uiso 0.317(5) 1 calc R U P B 2 
H51D H 0.117146 0.444627 0.769488 0.035 Uiso 0.317(5) 1 calc R U P B 2 
C52 C 0.2814(6) 0.4639(6) 0.8213(3) 0.0368(10) Uani 0.683(5) 1 d D U P B 1 
H52A H 0.272733 0.397943 0.853954 0.044 Uiso 0.683(5) 1 calc R U P B 1 
H52B H 0.377749 0.476562 0.809891 0.044 Uiso 0.683(5) 1 calc R U P B 1 
N12 N 0.2218(4) 0.5386(3) 0.8471(2) 0.0445(8) Uani 0.683(5) 1 d D U P B 1 
C53 C 0.1041(6) 0.5082(4) 0.8896(3) 0.0486(9) Uani 0.683(5) 1 d D U P B 1 
H53A H 0.035429 0.495065 0.862849 0.058 Uiso 0.683(5) 1 calc R U P B 1 
H53B H 0.071375 0.566614 0.902323 0.058 Uiso 0.683(5) 1 calc R U P B 1 
C54 C 0.1030(7) 0.4153(5) 0.9558(3) 0.0657(14) Uani 0.683(5) 1 d D U P B 1 
H54A H 0.010347 0.397938 0.971014 0.099 Uiso 0.683(5) 1 calc R U P B 1 
H54B H 0.147785 0.433485 0.989018 0.099 Uiso 0.683(5) 1 calc R U P B 1 
H54C H 0.150209 0.358558 0.947141 0.099 Uiso 0.683(5) 1 calc R U P B 1 
C55 C 0.3157(5) 0.5965(3) 0.8658(2) 0.0479(9) Uani 0.683(5) 1 d D U P B 1 
H55A H 0.392017 0.611093 0.833224 0.057 Uiso 0.683(5) 1 calc R U P B 1 
H55B H 0.350739 0.557003 0.907792 0.057 Uiso 0.683(5) 1 calc R U P B 1 
C56 C 0.2560(7) 0.6935(4) 0.8724(3) 0.0627(13) Uani 0.683(5) 1 d D U P B 1 
H56A H 0.188955 0.679659 0.908870 0.094 Uiso 0.683(5) 1 calc R U P B 1 
H56B H 0.213676 0.730416 0.832451 0.094 Uiso 0.683(5) 1 calc R U P B 1 
H56C H 0.327143 0.732954 0.880248 0.094 Uiso 0.683(5) 1 calc R U P B 1 
C52A C 0.2621(15) 0.4764(14) 0.8255(6) 0.0404(13) Uani 0.317(5) 1 d D U P B 2 
H52C H 0.270868 0.409060 0.856461 0.048 Uiso 0.317(5) 1 calc R U P B 2 
H52D H 0.352924 0.503934 0.815630 0.048 Uiso 0.317(5) 1 calc R U P B 2 
N12A N 0.1781(11) 0.5392(8) 0.8591(5) 0.0447(10) Uani 0.317(5) 1 d D U P B 2 
C53A C 0.0623(11) 0.4805(9) 0.8976(5) 0.0484(13) Uani 0.317(5) 1 d D U P B 2 
H53C H 0.035434 0.427591 0.880612 0.058 Uiso 0.317(5) 1 calc R U P B 2 
H53D H -0.016072 0.522133 0.903764 0.058 Uiso 0.317(5) 1 calc R U P B 2 
C54A C 0.1450(12) 0.4420(9) 0.9581(5) 0.0488(18) Uani 0.317(5) 1 d D U P B 2 
H54D H 0.084686 0.417401 0.996654 0.073 Uiso 0.317(5) 1 calc R U P B 2 
H54E H 0.197533 0.495930 0.962431 0.073 Uiso 0.317(5) 1 calc R U P B 2 
H54F H 0.205501 0.388307 0.953477 0.073 Uiso 0.317(5) 1 calc R U P B 2 
C55A C 0.2408(10) 0.5865(7) 0.9014(5) 0.0490(11) Uani 0.317(5) 1 d D U P B 2 
H55C H 0.301623 0.538111 0.929909 0.059 Uiso 0.317(5) 1 calc R U P B 2 
H55D H 0.170364 0.606644 0.929342 0.059 Uiso 0.317(5) 1 calc R U P B 2 
C56A C 0.3185(12) 0.6758(8) 0.8623(6) 0.0560(18) Uani 0.317(5) 1 d D U P B 2 
H56D H 0.258475 0.723561 0.833894 0.067 Uiso 0.317(5) 1 calc R U P B 2 
H56E H 0.390466 0.655494 0.835887 0.067 Uiso 0.317(5) 1 calc R U P B 2 
H56F H 0.357002 0.706257 0.891514 0.067 Uiso 0.317(5) 1 calc R U P B 2 
  
loop_ 
 _atom_site_aniso_label 
 _atom_site_aniso_U_11 
 _atom_site_aniso_U_22 
 _atom_site_aniso_U_33 
 _atom_site_aniso_U_23 
 _atom_site_aniso_U_13 
 _atom_site_aniso_U_12 
O1 0.0273(8) 0.0196(8) 0.0348(9) -0.0074(7) 0.0066(7) 0.0035(6) 
O2 0.0142(7) 0.0224(8) 0.0373(9) -0.0071(7) -0.0017(6) 0.0031(6) 
O3 0.0239(8) 0.0193(8) 0.0342(9) -0.0082(7) 0.0043(6) 0.0028(6) 
O4 0.0125(7) 0.0225(8) 0.0340(8) -0.0095(6) -0.0010(6) 0.0033(6) 
O5 0.0345(9) 0.0201(8) 0.0371(9) -0.0066(7) 0.0137(7) 0.0044(7) 
O6 0.0113(7) 0.0257(8) 0.0417(9) -0.0028(7) 0.0019(6) -0.0017(6) 
O7 0.0364(10) 0.0215(8) 0.0362(9) -0.0068(7) 0.0135(7) 0.0042(7) 
O8 0.0103(7) 0.0279(8) 0.0380(9) -0.0061(7) 0.0018(6) -0.0011(6) 
N1 0.0148(9) 0.0196(9) 0.0232(9) -0.0079(7) 0.0027(7) 0.0029(7) 
N2 0.0125(9) 0.0206(9) 0.0325(10) -0.0064(8) -0.0017(7) 0.0012(7) 
N3 0.0362(11) 0.0208(10) 0.0332(11) -0.0065(8) 0.0023(9) 0.0043(8) 
N4 0.0163(9) 0.0181(9) 0.0229(9) -0.0068(7) 0.0020(7) 0.0028(7) 
N5 0.0130(9) 0.0232(10) 0.0291(10) -0.0086(8) -0.0010(7) 0.0020(7) 
N7 0.0180(9) 0.0169(9) 0.0227(9) -0.0060(7) 0.0040(7) 0.0005(7) 
N8 0.0139(9) 0.0191(9) 0.0302(10) -0.0056(7) 0.0006(7) 0.0010(7) 
N9 0.0510(14) 0.0258(11) 0.0369(12) 0.0005(9) 0.0151(10) 0.0090(10) 
N10 0.0170(9) 0.0194(9) 0.0230(9) -0.0080(7) 0.0033(7) 0.0013(7) 
N11 0.0133(9) 0.0229(10) 0.0442(12) -0.0011(9) 0.0021(8) -0.0007(8) 
C1 0.0140(10) 0.0219(11) 0.0279(11) -0.0136(9) 0.0019(8) 0.0018(8) 
C2 0.0121(10) 0.0225(11) 0.0271(11) -0.0131(9) -0.0002(8) -0.0013(8) 
C3 0.0134(10) 0.0189(10) 0.0256(11) -0.0093(8) -0.0022(8) 0.0010(8) 
C4 0.0135(10) 0.0197(10) 0.0259(10) -0.0111(8) -0.0020(8) 0.0011(8) 
C5 0.0165(10) 0.0228(11) 0.0307(12) -0.0119(9) 0.0039(8) 0.0013(8) 
C6 0.0168(10) 0.0232(11) 0.0329(12) -0.0127(9) 0.0045(9) -0.0012(8) 
C7 0.0160(10) 0.0242(11) 0.0283(11) -0.0100(9) 0.0016(8) 0.0050(8) 
C8 0.0146(10) 0.0211(11) 0.0268(11) -0.0122(9) 0.0009(8) -0.0004(8) 
C9 0.0188(11) 0.0202(11) 0.0354(12) -0.0086(9) 0.0004(9) -0.0014(8) 
C10 0.0299(12) 0.0210(11) 0.0350(13) -0.0094(10) 0.0006(10) 0.0024(9) 
C11 0.0388(15) 0.0381(15) 0.0340(13) -0.0073(11) 0.0002(11) 0.0010(12) 
C12 0.0482(18) 0.071(2) 0.0418(16) -0.0159(15) 0.0056(13) 0.0093(16) 
C13 0.0434(15) 0.0279(13) 0.0401(14) -0.0083(11) 0.0011(11) 0.0088(11) 
C14 0.065(2) 0.0383(17) 0.092(3) -0.0343(17) -0.0225(19) 0.0136(16) 
C15 0.0140(10) 0.0207(11) 0.0266(11) -0.0120(9) 0.0009(8) 0.0029(8) 
C16 0.0116(9) 0.0217(11) 0.0267(11) -0.0127(9) 0.0001(8) -0.0003(8) 
C17 0.0141(10) 0.0212(11) 0.0244(10) -0.0103(8) -0.0023(8) 0.0029(8) 
C18 0.0128(10) 0.0187(10) 0.0265(11) -0.0111(8) -0.0023(8) 0.0031(8) 
C19 0.0156(10) 0.0230(11) 0.0307(12) -0.0120(9) 0.0020(8) 0.0010(8) 
C20 0.0159(10) 0.0257(11) 0.0297(11) -0.0134(9) 0.0037(8) -0.0011(8) 
C21 0.0163(10) 0.0237(11) 0.0273(11) -0.0096(9) 0.0017(8) 0.0056(9) 
C22 0.0142(10) 0.0234(11) 0.0247(11) -0.0125(9) -0.0011(8) 0.0007(8) 
C23 0.0225(11) 0.0213(11) 0.0319(12) -0.0091(9) 0.0029(9) -0.0018(9) 
C24 0.0189(11) 0.0263(12) 0.0333(12) -0.0063(10) 0.0006(9) 0.0042(9) 
N6 0.0215(9) 0.0319(11) 0.0293(10) -0.0099(8) 0.0016(8) 0.0018(8) 
C25 0.0350(14) 0.0378(14) 0.0371(14) -0.0149(11) -0.0050(11) 0.0026(11) 
C26 0.078(2) 0.0506(19) 0.0504(18) -0.0137(15) -0.0106(16) -0.0178(17) 
C27 0.0291(13) 0.0379(14) 0.0341(13) -0.0065(11) 0.0046(10) -0.0018(11) 
C28 0.0467(17) 0.0428(16) 0.0428(16) 0.0001(13) 0.0069(13) 0.0025(13) 
C29 0.0174(10) 0.0218(11) 0.0253(11) -0.0112(9) 0.0016(8) 0.0011(8) 
C30 0.0123(10) 0.0235(11) 0.0242(10) -0.0106(9) -0.0014(8) 0.0011(8) 
C31 0.0109(9) 0.0183(10) 0.0256(10) -0.0082(8) -0.0008(8) -0.0005(8) 
C32 0.0148(10) 0.0169(10) 0.0226(10) -0.0070(8) -0.0029(8) 0.0014(8) 
C33 0.0236(11) 0.0230(12) 0.0303(12) -0.0108(9) 0.0071(9) 0.0008(9) 
C34 0.0148(10) 0.0237(11) 0.0301(11) -0.0120(9) 0.0026(8) 0.0016(8) 
C35 0.0153(10) 0.0212(11) 0.0270(11) -0.0090(9) 0.0010(8) 0.0023(8) 
C36 0.0123(10) 0.0195(11) 0.0263(11) -0.0091(8) -0.0005(8) 0.0004(8) 
C37 0.0183(11) 0.0167(11) 0.0345(12) -0.0067(9) -0.0013(9) 0.0009(8) 
C38 0.0382(14) 0.0215(12) 0.0315(12) -0.0059(10) 0.0043(10) 0.0056(10) 
C39 0.0348(16) 0.0425(16) 0.0309(15) -0.0059(12) 0.0038(12) 0.0081(13) 
C40 0.0407(17) 0.0485(17) 0.0371(15) -0.0039(13) 0.0083(13) 0.0106(14) 
C39A 0.036(2) 0.044(2) 0.0333(19) -0.0051(17) 0.0049(18) 0.0080(18) 
C40A 0.037(2) 0.045(2) 0.034(2) -0.0055(19) 0.005(2) 0.008(2) 
C41 0.0575(18) 0.0334(14) 0.0307(13) -0.0039(11) 0.0005(12) 0.0157(13) 
C42 0.064(2) 0.0366(16) 0.0494(17) -0.0156(13) -0.0126(15) 0.0132(14) 
C43 0.0176(10) 0.0239(11) 0.0231(10) -0.0118(9) 0.0029(8) 0.0015(8) 
C44 0.0123(9) 0.0224(11) 0.0250(10) -0.0119(9) 0.0004(8) 0.0001(8) 
C45 0.0112(9) 0.0204(11) 0.0259(11) -0.0094(8) -0.0011(8) -0.0011(8) 
C46 0.0132(10) 0.0204(10) 0.0241(10) -0.0106(8) -0.0022(8) 0.0001(8) 
C47 0.0243(11) 0.0241(12) 0.0290(12) -0.0104(9) 0.0061(9) 0.0009(9) 
C48 0.0173(10) 0.0277(12) 0.0293(11) -0.0133(9) 0.0050(9) -0.0009(9) 
C49 0.0144(10) 0.0221(11) 0.0292(11) -0.0103(9) 0.0009(8) 0.0016(8) 
C50 0.0131(10) 0.0220(11) 0.0298(11) -0.0111(9) 0.0008(8) 0.0006(8) 
C51 0.0194(11) 0.0202(11) 0.0431(14) -0.0027(10) 0.0033(10) 0.0009(9) 
C52 0.021(2) 0.029(2) 0.0571(18) -0.0070(14) -0.0055(15) 0.0015(15) 
N12 0.0353(18) 0.0421(14) 0.0623(16) -0.0249(12) -0.0031(14) -0.0023(14) 
C53 0.043(2) 0.0506(19) 0.0626(18) -0.0311(15) -0.0053(16) -0.0016(15) 
C54 0.061(3) 0.075(3) 0.067(2) -0.030(2) -0.006(2) 0.001(2) 
C55 0.0443(19) 0.0396(17) 0.0655(19) -0.0242(15) -0.0020(16) -0.0049(15) 
C56 0.064(3) 0.048(2) 0.083(3) -0.032(2) 0.008(2) -0.003(2) 
C52A 0.026(3) 0.032(2) 0.061(2) -0.0091(19) -0.009(2) -0.001(2) 
N12A 0.036(2) 0.0392(17) 0.0632(18) -0.0206(15) -0.0084(17) -0.0030(17) 
C53A 0.040(3) 0.049(2) 0.063(2) -0.026(2) -0.006(2) -0.004(2) 
C54A 0.044(4) 0.058(4) 0.058(3) -0.035(3) -0.008(3) -0.014(3) 
C55A 0.042(2) 0.0430(19) 0.067(2) -0.0237(18) -0.0043(19) -0.0044(19) 
C56A 0.048(4) 0.043(3) 0.079(3) -0.022(3) 0.001(3) -0.007(3) 
  
_geom_special_details 
; 
 All esds (except the esd in the dihedral angle between two l.s. planes) 
 are estimated using the full covariance matrix.  The cell esds are taken 
 into account individually in the estimation of esds in distances, angles 
 and torsion angles; correlations between esds in cell parameters are only 
 used when they are defined by crystal symmetry.  An approximate (isotropic) 
 treatment of cell esds is used for estimating esds involving l.s. planes. 
; 
  
loop_ 
 _geom_bond_atom_site_label_1 
 _geom_bond_atom_site_label_2 
 _geom_bond_distance 
 _geom_bond_site_symmetry_2 
 _geom_bond_publ_flag 
O1 C5 1.230(3) . ? 
O2 C8 1.239(3) . ? 
O3 C19 1.230(3) . ? 
O4 C22 1.248(3) . ? 
O5 C33 1.228(3) . ? 
O6 C36 1.237(3) . ? 
O7 C47 1.231(3) . ? 
O8 C50 1.243(3) . ? 
N1 C4 1.344(3) . ? 
N1 C1 1.392(3) . ? 
N1 H1N 0.85(3) . ? 
N2 C8 1.344(3) . ? 
N2 C9 1.455(3) . ? 
N2 H2N 0.93(3) . ? 
N3 C10 1.463(3) . ? 
N3 C13 1.471(3) . ? 
N3 C11 1.474(3) . ? 
N4 C18 1.343(3) . ? 
N4 C15 1.387(3) . ? 
N4 H4N 0.83(3) . ? 
N5 C22 1.339(3) . ? 
N5 C23 1.456(3) . ? 
N5 H5N 0.90(3) . ? 
N7 C32 1.344(3) . ? 
N7 C29 1.388(3) . ? 
N7 H7N 0.78(3) . ? 
N8 C36 1.343(3) . ? 
N8 C37 1.456(3) . ? 
N8 H8N 0.94(3) . ? 
N9 C41 1.458(3) . ? 
N9 C38 1.459(3) . ? 
N9 C39A 1.475(13) . ? 
N9 C39 1.504(4) . ? 
N10 C46 1.345(3) . ? 
N10 C43 1.384(3) . ? 
N10 H10N 0.83(3) . ? 
N11 C50 1.340(3) . ? 
N11 C51 1.456(3) . ? 
N11 H11N 0.94(4) . ? 
C1 C2 1.393(3) . ? 
C1 C5 1.424(3) . ? 
C2 C3 1.419(3) . ? 
C2 C6 1.501(3) . ? 
C3 C4 1.401(3) . ? 
C3 C8 1.488(3) . ? 
C4 C7 1.492(3) . ? 
C5 H5 0.9500 . ? 
C6 H6A 0.9800 . ? 
C6 H6B 0.9800 . ? 
C6 H6C 0.9800 . ? 
C7 H7A 0.9800 . ? 
C7 H7B 0.9800 . ? 
C7 H7C 0.9800 . ? 
C9 C10 1.521(3) . ? 
C9 H9A 0.9900 . ? 
C9 H9B 0.9900 . ? 
C10 H10A 0.9900 . ? 
C10 H10B 0.9900 . ? 
C11 C12 1.502(4) . ? 
C11 H11A 0.9900 . ? 
C11 H11B 0.9900 . ? 
C12 H12A 0.9800 . ? 
C12 H12B 0.9800 . ? 
C12 H12C 0.9800 . ? 
C13 C14 1.493(4) . ? 
C13 H13A 0.9900 . ? 
C13 H13B 0.9900 . ? 
C14 H14A 0.9800 . ? 
C14 H14B 0.9800 . ? 
C14 H14C 0.9800 . ? 
C15 C16 1.390(3) . ? 
C15 C19 1.423(3) . ? 
C16 C17 1.421(3) . ? 
C16 C20 1.499(3) . ? 
C17 C18 1.400(3) . ? 
C17 C22 1.479(3) . ? 
C18 C21 1.491(3) . ? 
C19 H19 0.9500 . ? 
C20 H20A 0.9800 . ? 
C20 H20B 0.9800 . ? 
C20 H20C 0.9800 . ? 
C21 H21A 0.9800 . ? 
C21 H21B 0.9800 . ? 
C21 H21C 0.9800 . ? 
C23 C24 1.527(3) . ? 
C23 H23A 0.9900 . ? 
C23 H23B 0.9900 . ? 
C24 N6 1.467(3) . ? 
C24 H24A 0.9900 . ? 
C24 H24B 0.9900 . ? 
N6 C25 1.459(3) . ? 
N6 C27 1.469(3) . ? 
C25 C26 1.516(4) . ? 
C25 H25A 0.9900 . ? 
C25 H25B 0.9900 . ? 
C26 H26A 0.9800 . ? 
C26 H26B 0.9800 . ? 
C26 H26C 0.9800 . ? 
C27 C28 1.532(4) . ? 
C27 H27A 0.9900 . ? 
C27 H27B 0.9900 . ? 
C28 H28A 0.9800 . ? 
C28 H28B 0.9800 . ? 
C28 H28C 0.9800 . ? 
C29 C30 1.390(3) . ? 
C29 C33 1.425(3) . ? 
C30 C31 1.414(3) . ? 
C30 C34 1.501(3) . ? 
C31 C32 1.409(3) . ? 
C31 C36 1.478(3) . ? 
C32 C35 1.486(3) . ? 
C33 H33 0.9500 . ? 
C34 H34A 0.9800 . ? 
C34 H34B 0.9800 . ? 
C34 H34C 0.9800 . ? 
C35 H35A 0.9800 . ? 
C35 H35B 0.9800 . ? 
C35 H35C 0.9800 . ? 
C37 C38 1.519(3) . ? 
C37 H37A 0.9900 . ? 
C37 H37B 0.9900 . ? 
C38 H38A 0.9900 . ? 
C38 H38B 0.9900 . ? 
C39 C40 1.513(5) . ? 
C39 H39A 0.9900 . ? 
C39 H39B 0.9900 . ? 
C40 H40A 0.9800 . ? 
C40 H40B 0.9800 . ? 
C40 H40C 0.9800 . ? 
C39A C40A 1.514(15) . ? 
C39A H39C 0.9900 . ? 
C39A H39D 0.9900 . ? 
C40A H40D 0.9800 . ? 
C40A H40E 0.9800 . ? 
C40A H40F 0.9800 . ? 
C41 C42 1.500(4) . ? 
C41 H41A 0.9900 . ? 
C41 H41B 0.9900 . ? 
C42 H42A 0.9800 . ? 
C42 H42B 0.9800 . ? 
C42 H42C 0.9800 . ? 
C43 C44 1.392(3) . ? 
C43 C47 1.427(3) . ? 
C44 C45 1.419(3) . ? 
C44 C48 1.499(3) . ? 
C45 C46 1.406(3) . ? 
C45 C50 1.479(3) . ? 
C46 C49 1.485(3) . ? 
C47 H47 0.9500 . ? 
C48 H48A 0.9800 . ? 
C48 H48B 0.9800 . ? 
C48 H48C 0.9800 . ? 
C49 H49A 0.9800 . ? 
C49 H49B 0.9800 . ? 
C49 H49C 0.9800 . ? 
C51 C52 1.500(5) . ? 
C51 C52A 1.551(8) . ? 
C51 H51A 0.9900 . ? 
C51 H51B 0.9900 . ? 
C51 H51C 0.9900 . ? 
C51 H51D 0.9900 . ? 
C52 N12 1.440(6) . ? 
C52 H52A 0.9900 . ? 
C52 H52B 0.9900 . ? 
N12 C55 1.433(6) . ? 
N12 C53 1.443(6) . ? 
C53 C54 1.624(7) . ? 
C53 H53A 0.9900 . ? 
C53 H53B 0.9900 . ? 
C54 H54A 0.9800 . ? 
C54 H54B 0.9800 . ? 
C54 H54C 0.9800 . ? 
C55 C56 1.525(6) . ? 
C55 H55A 0.9900 . ? 
C55 H55B 0.9900 . ? 
C56 H56A 0.9800 . ? 
C56 H56B 0.9800 . ? 
C56 H56C 0.9800 . ? 
C52A N12A 1.515(11) . ? 
C52A H52C 0.9900 . ? 
C52A H52D 0.9900 . ? 
N12A C55A 1.482(11) . ? 
N12A C53A 1.505(11) . ? 
C53A C54A 1.541(12) . ? 
C53A H53C 0.9900 . ? 
C53A H53D 0.9900 . ? 
C54A H54D 0.9800 . ? 
C54A H54E 0.9800 . ? 
C54A H54F 0.9800 . ? 
C55A C56A 1.507(12) . ? 
C55A H55C 0.9900 . ? 
C55A H55D 0.9900 . ? 
C56A H56D 0.9800 . ? 
C56A H56E 0.9800 . ? 
C56A H56F 0.9800 . ? 
  
loop_ 
 _geom_angle_atom_site_label_1 
 _geom_angle_atom_site_label_2 
 _geom_angle_atom_site_label_3 
 _geom_angle 
 _geom_angle_site_symmetry_1 
 _geom_angle_site_symmetry_3 
 _geom_angle_publ_flag 
C4 N1 C1 110.29(18) . . ? 
C4 N1 H1N 120.5(18) . . ? 
C1 N1 H1N 129.1(19) . . ? 
C8 N2 C9 122.09(18) . . ? 
C8 N2 H2N 118.3(17) . . ? 
C9 N2 H2N 117.5(18) . . ? 
C10 N3 C13 112.35(19) . . ? 
C10 N3 C11 112.07(19) . . ? 
C13 N3 C11 110.4(2) . . ? 
C18 N4 C15 110.65(18) . . ? 
C18 N4 H4N 126.3(19) . . ? 
C15 N4 H4N 123.0(19) . . ? 
C22 N5 C23 120.59(18) . . ? 
C22 N5 H5N 121.7(18) . . ? 
C23 N5 H5N 116.8(18) . . ? 
C32 N7 C29 110.23(18) . . ? 
C32 N7 H7N 126(2) . . ? 
C29 N7 H7N 124(2) . . ? 
C36 N8 C37 121.19(18) . . ? 
C36 N8 H8N 117.8(17) . . ? 
C37 N8 H8N 119.6(17) . . ? 
C41 N9 C38 112.4(2) . . ? 
C41 N9 C39A 126.6(6) . . ? 
C38 N9 C39A 120.0(6) . . ? 
C41 N9 C39 106.8(2) . . ? 
C38 N9 C39 110.4(2) . . ? 
C46 N10 C43 110.19(18) . . ? 
C46 N10 H10N 123.1(19) . . ? 
C43 N10 H10N 126.7(19) . . ? 
C50 N11 C51 121.92(19) . . ? 
C50 N11 H11N 117.0(19) . . ? 
C51 N11 H11N 117.4(18) . . ? 
N1 C1 C2 107.34(18) . . ? 
N1 C1 C5 121.7(2) . . ? 
C2 C1 C5 130.97(19) . . ? 
C1 C2 C3 106.90(18) . . ? 
C1 C2 C6 125.43(19) . . ? 
C3 C2 C6 127.7(2) . . ? 
C4 C3 C2 107.49(18) . . ? 
C4 C3 C8 123.06(18) . . ? 
C2 C3 C8 129.41(19) . . ? 
N1 C4 C3 107.97(18) . . ? 
N1 C4 C7 121.47(19) . . ? 
C3 C4 C7 130.50(19) . . ? 
O1 C5 C1 125.0(2) . . ? 
O1 C5 H5 117.5 . . ? 
C1 C5 H5 117.5 . . ? 
C2 C6 H6A 109.5 . . ? 
C2 C6 H6B 109.5 . . ? 
H6A C6 H6B 109.5 . . ? 
C2 C6 H6C 109.5 . . ? 
H6A C6 H6C 109.5 . . ? 
H6B C6 H6C 109.5 . . ? 
C4 C7 H7A 109.5 . . ? 
C4 C7 H7B 109.5 . . ? 
H7A C7 H7B 109.5 . . ? 
C4 C7 H7C 109.5 . . ? 
H7A C7 H7C 109.5 . . ? 
H7B C7 H7C 109.5 . . ? 
O2 C8 N2 122.6(2) . . ? 
O2 C8 C3 121.73(19) . . ? 
N2 C8 C3 115.66(18) . . ? 
N2 C9 C10 112.78(18) . . ? 
N2 C9 H9A 109.0 . . ? 
C10 C9 H9A 109.0 . . ? 
N2 C9 H9B 109.0 . . ? 
C10 C9 H9B 109.0 . . ? 
H9A C9 H9B 107.8 . . ? 
N3 C10 C9 110.48(19) . . ? 
N3 C10 H10A 109.6 . . ? 
C9 C10 H10A 109.6 . . ? 
N3 C10 H10B 109.6 . . ? 
C9 C10 H10B 109.6 . . ? 
H10A C10 H10B 108.1 . . ? 
N3 C11 C12 112.4(2) . . ? 
N3 C11 H11A 109.1 . . ? 
C12 C11 H11A 109.1 . . ? 
N3 C11 H11B 109.1 . . ? 
C12 C11 H11B 109.1 . . ? 
H11A C11 H11B 107.9 . . ? 
C11 C12 H12A 109.5 . . ? 
C11 C12 H12B 109.5 . . ? 
H12A C12 H12B 109.5 . . ? 
C11 C12 H12C 109.5 . . ? 
H12A C12 H12C 109.5 . . ? 
H12B C12 H12C 109.5 . . ? 
N3 C13 C14 112.5(3) . . ? 
N3 C13 H13A 109.1 . . ? 
C14 C13 H13A 109.1 . . ? 
N3 C13 H13B 109.1 . . ? 
C14 C13 H13B 109.1 . . ? 
H13A C13 H13B 107.8 . . ? 
C13 C14 H14A 109.5 . . ? 
C13 C14 H14B 109.5 . . ? 
H14A C14 H14B 109.5 . . ? 
C13 C14 H14C 109.5 . . ? 
H14A C14 H14C 109.5 . . ? 
H14B C14 H14C 109.5 . . ? 
N4 C15 C16 107.31(18) . . ? 
N4 C15 C19 121.91(19) . . ? 
C16 C15 C19 130.76(19) . . ? 
C15 C16 C17 106.81(18) . . ? 
C15 C16 C20 125.50(19) . . ? 
C17 C16 C20 127.7(2) . . ? 
C18 C17 C16 107.57(18) . . ? 
C18 C17 C22 122.81(18) . . ? 
C16 C17 C22 129.51(19) . . ? 
N4 C18 C17 107.65(18) . . ? 
N4 C18 C21 121.44(19) . . ? 
C17 C18 C21 130.89(19) . . ? 
O3 C19 C15 125.2(2) . . ? 
O3 C19 H19 117.4 . . ? 
C15 C19 H19 117.4 . . ? 
C16 C20 H20A 109.5 . . ? 
C16 C20 H20B 109.5 . . ? 
H20A C20 H20B 109.5 . . ? 
C16 C20 H20C 109.5 . . ? 
H20A C20 H20C 109.5 . . ? 
H20B C20 H20C 109.5 . . ? 
C18 C21 H21A 109.5 . . ? 
C18 C21 H21B 109.5 . . ? 
H21A C21 H21B 109.5 . . ? 
C18 C21 H21C 109.5 . . ? 
H21A C21 H21C 109.5 . . ? 
H21B C21 H21C 109.5 . . ? 
O4 C22 N5 121.2(2) . . ? 
O4 C22 C17 121.18(19) . . ? 
N5 C22 C17 117.66(18) . . ? 
N5 C23 C24 112.09(18) . . ? 
N5 C23 H23A 109.2 . . ? 
C24 C23 H23A 109.2 . . ? 
N5 C23 H23B 109.2 . . ? 
C24 C23 H23B 109.2 . . ? 
H23A C23 H23B 107.9 . . ? 
N6 C24 C23 112.59(18) . . ? 
N6 C24 H24A 109.1 . . ? 
C23 C24 H24A 109.1 . . ? 
N6 C24 H24B 109.1 . . ? 
C23 C24 H24B 109.1 . . ? 
H24A C24 H24B 107.8 . . ? 
C25 N6 C24 113.08(19) . . ? 
C25 N6 C27 112.33(19) . . ? 
C24 N6 C27 111.89(19) . . ? 
N6 C25 C26 112.4(2) . . ? 
N6 C25 H25A 109.1 . . ? 
C26 C25 H25A 109.1 . . ? 
N6 C25 H25B 109.1 . . ? 
C26 C25 H25B 109.1 . . ? 
H25A C25 H25B 107.9 . . ? 
C25 C26 H26A 109.5 . . ? 
C25 C26 H26B 109.5 . . ? 
H26A C26 H26B 109.5 . . ? 
C25 C26 H26C 109.5 . . ? 
H26A C26 H26C 109.5 . . ? 
H26B C26 H26C 109.5 . . ? 
N6 C27 C28 116.8(2) . . ? 
N6 C27 H27A 108.1 . . ? 
C28 C27 H27A 108.1 . . ? 
N6 C27 H27B 108.1 . . ? 
C28 C27 H27B 108.1 . . ? 
H27A C27 H27B 107.3 . . ? 
C27 C28 H28A 109.5 . . ? 
C27 C28 H28B 109.5 . . ? 
H28A C28 H28B 109.5 . . ? 
C27 C28 H28C 109.5 . . ? 
H28A C28 H28C 109.5 . . ? 
H28B C28 H28C 109.5 . . ? 
N7 C29 C30 107.91(18) . . ? 
N7 C29 C33 121.73(19) . . ? 
C30 C29 C33 130.4(2) . . ? 
C29 C30 C31 106.55(18) . . ? 
C29 C30 C34 126.42(19) . . ? 
C31 C30 C34 127.04(19) . . ? 
C32 C31 C30 107.86(18) . . ? 
C32 C31 C36 127.18(18) . . ? 
C30 C31 C36 124.92(18) . . ? 
N7 C32 C31 107.44(18) . . ? 
N7 C32 C35 120.82(19) . . ? 
C31 C32 C35 131.69(19) . . ? 
O5 C33 C29 125.2(2) . . ? 
O5 C33 H33 117.4 . . ? 
C29 C33 H33 117.4 . . ? 
C30 C34 H34A 109.5 . . ? 
C30 C34 H34B 109.5 . . ? 
H34A C34 H34B 109.5 . . ? 
C30 C34 H34C 109.5 . . ? 
H34A C34 H34C 109.5 . . ? 
H34B C34 H34C 109.5 . . ? 
C32 C35 H35A 109.5 . . ? 
C32 C35 H35B 109.5 . . ? 
H35A C35 H35B 109.5 . . ? 
C32 C35 H35C 109.5 . . ? 
H35A C35 H35C 109.5 . . ? 
H35B C35 H35C 109.5 . . ? 
O6 C36 N8 121.7(2) . . ? 
O6 C36 C31 121.25(18) . . ? 
N8 C36 C31 117.00(18) . . ? 
N8 C37 C38 112.28(18) . . ? 
N8 C37 H37A 109.1 . . ? 
C38 C37 H37A 109.1 . . ? 
N8 C37 H37B 109.1 . . ? 
C38 C37 H37B 109.1 . . ? 
H37A C37 H37B 107.9 . . ? 
N9 C38 C37 111.8(2) . . ? 
N9 C38 H38A 109.3 . . ? 
C37 C38 H38A 109.3 . . ? 
N9 C38 H38B 109.3 . . ? 
C37 C38 H38B 109.3 . . ? 
H38A C38 H38B 107.9 . . ? 
N9 C39 C40 111.5(3) . . ? 
N9 C39 H39A 109.3 . . ? 
C40 C39 H39A 109.3 . . ? 
N9 C39 H39B 109.3 . . ? 
C40 C39 H39B 109.3 . . ? 
H39A C39 H39B 108.0 . . ? 
C39 C40 H40A 109.5 . . ? 
C39 C40 H40B 109.5 . . ? 
H40A C40 H40B 109.5 . . ? 
C39 C40 H40C 109.5 . . ? 
H40A C40 H40C 109.5 . . ? 
H40B C40 H40C 109.5 . . ? 
N9 C39A C40A 98.8(11) . . ? 
N9 C39A H39C 112.0 . . ? 
C40A C39A H39C 112.0 . . ? 
N9 C39A H39D 112.0 . . ? 
C40A C39A H39D 112.0 . . ? 
H39C C39A H39D 109.7 . . ? 
C39A C40A H40D 109.5 . . ? 
C39A C40A H40E 109.5 . . ? 
H40D C40A H40E 109.5 . . ? 
C39A C40A H40F 109.5 . . ? 
H40D C40A H40F 109.5 . . ? 
H40E C40A H40F 109.5 . . ? 
N9 C41 C42 114.1(3) . . ? 
N9 C41 H41A 108.7 . . ? 
C42 C41 H41A 108.7 . . ? 
N9 C41 H41B 108.7 . . ? 
C42 C41 H41B 108.7 . . ? 
H41A C41 H41B 107.6 . . ? 
C41 C42 H42A 109.5 . . ? 
C41 C42 H42B 109.5 . . ? 
H42A C42 H42B 109.5 . . ? 
C41 C42 H42C 109.5 . . ? 
H42A C42 H42C 109.5 . . ? 
H42B C42 H42C 109.5 . . ? 
N10 C43 C44 108.08(18) . . ? 
N10 C43 C47 121.9(2) . . ? 
C44 C43 C47 130.02(19) . . ? 
C43 C44 C45 106.33(18) . . ? 
C43 C44 C48 127.06(19) . . ? 
C45 C44 C48 126.6(2) . . ? 
C46 C45 C44 107.70(18) . . ? 
C46 C45 C50 127.66(19) . . ? 
C44 C45 C50 124.63(19) . . ? 
N10 C46 C45 107.70(18) . . ? 
N10 C46 C49 120.81(19) . . ? 
C45 C46 C49 131.49(19) . . ? 
O7 C47 C43 125.3(2) . . ? 
O7 C47 H47 117.4 . . ? 
C43 C47 H47 117.4 . . ? 
C44 C48 H48A 109.5 . . ? 
C44 C48 H48B 109.5 . . ? 
H48A C48 H48B 109.5 . . ? 
C44 C48 H48C 109.5 . . ? 
H48A C48 H48C 109.5 . . ? 
H48B C48 H48C 109.5 . . ? 
C46 C49 H49A 109.5 . . ? 
C46 C49 H49B 109.5 . . ? 
H49A C49 H49B 109.5 . . ? 
C46 C49 H49C 109.5 . . ? 
H49A C49 H49C 109.5 . . ? 
H49B C49 H49C 109.5 . . ? 
O8 C50 N11 122.0(2) . . ? 
O8 C50 C45 121.20(18) . . ? 
N11 C50 C45 116.81(19) . . ? 
N11 C51 C52 112.6(4) . . ? 
N11 C51 C52A 108.8(8) . . ? 
N11 C51 H51A 109.1 . . ? 
C52 C51 H51A 109.1 . . ? 
N11 C51 H51B 109.1 . . ? 
C52 C51 H51B 109.1 . . ? 
H51A C51 H51B 107.8 . . ? 
N11 C51 H51C 109.9 . . ? 
C52A C51 H51C 109.9 . . ? 
N11 C51 H51D 109.9 . . ? 
C52A C51 H51D 109.9 . . ? 
H51C C51 H51D 108.3 . . ? 
N12 C52 C51 108.4(4) . . ? 
N12 C52 H52A 110.0 . . ? 
C51 C52 H52A 110.0 . . ? 
N12 C52 H52B 110.0 . . ? 
C51 C52 H52B 110.0 . . ? 
H52A C52 H52B 108.4 . . ? 
C55 N12 C52 114.6(4) . . ? 
C55 N12 C53 117.1(4) . . ? 
C52 N12 C53 114.7(5) . . ? 
N12 C53 C54 123.5(5) . . ? 
N12 C53 H53A 106.4 . . ? 
C54 C53 H53A 106.4 . . ? 
N12 C53 H53B 106.4 . . ? 
C54 C53 H53B 106.4 . . ? 
H53A C53 H53B 106.5 . . ? 
C53 C54 H54A 109.5 . . ? 
C53 C54 H54B 109.5 . . ? 
H54A C54 H54B 109.5 . . ? 
C53 C54 H54C 109.5 . . ? 
H54A C54 H54C 109.5 . . ? 
H54B C54 H54C 109.5 . . ? 
N12 C55 C56 113.5(4) . . ? 
N12 C55 H55A 108.9 . . ? 
C56 C55 H55A 108.9 . . ? 
N12 C55 H55B 108.9 . . ? 
C56 C55 H55B 108.9 . . ? 
H55A C55 H55B 107.7 . . ? 
C55 C56 H56A 109.5 . . ? 
C55 C56 H56B 109.5 . . ? 
H56A C56 H56B 109.5 . . ? 
C55 C56 H56C 109.5 . . ? 
H56A C56 H56C 109.5 . . ? 
H56B C56 H56C 109.5 . . ? 
N12A C52A C51 117.1(8) . . ? 
N12A C52A H52C 108.0 . . ? 
C51 C52A H52C 108.0 . . ? 
N12A C52A H52D 108.0 . . ? 
C51 C52A H52D 108.0 . . ? 
H52C C52A H52D 107.3 . . ? 
C55A N12A C53A 107.6(8) . . ? 
C55A N12A C52A 120.2(8) . . ? 
C53A N12A C52A 109.7(10) . . ? 
N12A C53A C54A 91.4(8) . . ? 
N12A C53A H53C 113.4 . . ? 
C54A C53A H53C 113.4 . . ? 
N12A C53A H53D 113.4 . . ? 
C54A C53A H53D 113.4 . . ? 
H53C C53A H53D 110.7 . . ? 
C53A C54A H54D 109.5 . . ? 
C53A C54A H54E 109.5 . . ? 
H54D C54A H54E 109.5 . . ? 
C53A C54A H54F 109.5 . . ? 
H54D C54A H54F 109.5 . . ? 
H54E C54A H54F 109.5 . . ? 
N12A C55A C56A 111.3(9) . . ? 
N12A C55A H55C 109.4 . . ? 
C56A C55A H55C 109.4 . . ? 
N12A C55A H55D 109.4 . . ? 
C56A C55A H55D 109.4 . . ? 
H55C C55A H55D 108.0 . . ? 
C55A C56A H56D 109.5 . . ? 
C55A C56A H56E 109.5 . . ? 
H56D C56A H56E 109.5 . . ? 
C55A C56A H56F 109.5 . . ? 
H56D C56A H56F 109.5 . . ? 
H56E C56A H56F 109.5 . . ? 
  
loop_ 
 _geom_torsion_atom_site_label_1 
 _geom_torsion_atom_site_label_2 
 _geom_torsion_atom_site_label_3 
 _geom_torsion_atom_site_label_4 
 _geom_torsion 
 _geom_torsion_site_symmetry_1 
 _geom_torsion_site_symmetry_2 
 _geom_torsion_site_symmetry_3 
 _geom_torsion_site_symmetry_4 
 _geom_torsion_publ_flag 
C4 N1 C1 C2 0.0(2) . . . . ? 
C4 N1 C1 C5 179.61(19) . . . . ? 
N1 C1 C2 C3 -0.1(2) . . . . ? 
C5 C1 C2 C3 -179.7(2) . . . . ? 
N1 C1 C2 C6 -179.65(19) . . . . ? 
C5 C1 C2 C6 0.7(4) . . . . ? 
C1 C2 C3 C4 0.2(2) . . . . ? 
C6 C2 C3 C4 179.8(2) . . . . ? 
C1 C2 C3 C8 -177.4(2) . . . . ? 
C6 C2 C3 C8 2.1(3) . . . . ? 
C1 N1 C4 C3 0.2(2) . . . . ? 
C1 N1 C4 C7 -177.36(18) . . . . ? 
C2 C3 C4 N1 -0.3(2) . . . . ? 
C8 C3 C4 N1 177.56(18) . . . . ? 
C2 C3 C4 C7 177.0(2) . . . . ? 
C8 C3 C4 C7 -5.2(3) . . . . ? 
N1 C1 C5 O1 1.1(3) . . . . ? 
C2 C1 C5 O1 -179.3(2) . . . . ? 
C9 N2 C8 O2 2.2(3) . . . . ? 
C9 N2 C8 C3 -178.45(18) . . . . ? 
C4 C3 C8 O2 -34.3(3) . . . . ? 
C2 C3 C8 O2 143.0(2) . . . . ? 
C4 C3 C8 N2 146.4(2) . . . . ? 
C2 C3 C8 N2 -36.3(3) . . . . ? 
C8 N2 C9 C10 -79.5(3) . . . . ? 
C13 N3 C10 C9 -76.3(3) . . . . ? 
C11 N3 C10 C9 158.7(2) . . . . ? 
N2 C9 C10 N3 -174.70(18) . . . . ? 
C10 N3 C11 C12 -72.6(3) . . . . ? 
C13 N3 C11 C12 161.3(3) . . . . ? 
C10 N3 C13 C14 144.8(3) . . . . ? 
C11 N3 C13 C14 -89.3(3) . . . . ? 
C18 N4 C15 C16 -0.1(2) . . . . ? 
C18 N4 C15 C19 -178.70(19) . . . . ? 
N4 C15 C16 C17 -0.2(2) . . . . ? 
C19 C15 C16 C17 178.2(2) . . . . ? 
N4 C15 C16 C20 178.58(19) . . . . ? 
C19 C15 C16 C20 -2.9(4) . . . . ? 
C15 C16 C17 C18 0.4(2) . . . . ? 
C20 C16 C17 C18 -178.3(2) . . . . ? 
C15 C16 C17 C22 176.7(2) . . . . ? 
C20 C16 C17 C22 -2.1(4) . . . . ? 
C15 N4 C18 C17 0.3(2) . . . . ? 
C15 N4 C18 C21 178.57(18) . . . . ? 
C16 C17 C18 N4 -0.5(2) . . . . ? 
C22 C17 C18 N4 -177.01(18) . . . . ? 
C16 C17 C18 C21 -178.5(2) . . . . ? 
C22 C17 C18 C21 5.0(3) . . . . ? 
N4 C15 C19 O3 -0.6(3) . . . . ? 
C16 C15 C19 O3 -178.9(2) . . . . ? 
C23 N5 C22 O4 3.9(3) . . . . ? 
C23 N5 C22 C17 -175.12(18) . . . . ? 
C18 C17 C22 O4 28.9(3) . . . . ? 
C16 C17 C22 O4 -146.8(2) . . . . ? 
C18 C17 C22 N5 -152.1(2) . . . . ? 
C16 C17 C22 N5 32.2(3) . . . . ? 
C22 N5 C23 C24 72.8(2) . . . . ? 
N5 C23 C24 N6 70.1(2) . . . . ? 
C23 C24 N6 C25 -152.7(2) . . . . ? 
C23 C24 N6 C27 79.3(2) . . . . ? 
C24 N6 C25 C26 76.7(3) . . . . ? 
C27 N6 C25 C26 -155.5(2) . . . . ? 
C25 N6 C27 C28 -61.5(3) . . . . ? 
C24 N6 C27 C28 66.9(3) . . . . ? 
C32 N7 C29 C30 -0.4(2) . . . . ? 
C32 N7 C29 C33 179.7(2) . . . . ? 
N7 C29 C30 C31 0.8(2) . . . . ? 
C33 C29 C30 C31 -179.3(2) . . . . ? 
N7 C29 C30 C34 -179.51(19) . . . . ? 
C33 C29 C30 C34 0.4(4) . . . . ? 
C29 C30 C31 C32 -0.9(2) . . . . ? 
C34 C30 C31 C32 179.4(2) . . . . ? 
C29 C30 C31 C36 -178.86(19) . . . . ? 
C34 C30 C31 C36 1.4(3) . . . . ? 
C29 N7 C32 C31 -0.1(2) . . . . ? 
C29 N7 C32 C35 177.72(18) . . . . ? 
C30 C31 C32 N7 0.6(2) . . . . ? 
C36 C31 C32 N7 178.54(19) . . . . ? 
C30 C31 C32 C35 -176.9(2) . . . . ? 
C36 C31 C32 C35 1.0(4) . . . . ? 
N7 C29 C33 O5 0.1(4) . . . . ? 
C30 C29 C33 O5 -179.7(2) . . . . ? 
C37 N8 C36 O6 -0.3(3) . . . . ? 
C37 N8 C36 C31 179.88(18) . . . . ? 
C32 C31 C36 O6 -143.3(2) . . . . ? 
C30 C31 C36 O6 34.3(3) . . . . ? 
C32 C31 C36 N8 36.5(3) . . . . ? 
C30 C31 C36 N8 -145.9(2) . . . . ? 
C36 N8 C37 C38 -94.6(2) . . . . ? 
C41 N9 C38 C37 75.1(3) . . . . ? 
C39A N9 C38 C37 -115.5(6) . . . . ? 
C39 N9 C38 C37 -165.7(2) . . . . ? 
N8 C37 C38 N9 179.24(19) . . . . ? 
C41 N9 C39 C40 -163.7(3) . . . . ? 
C38 N9 C39 C40 73.8(3) . . . . ? 
C41 N9 C39A C40A 94.2(10) . . . . ? 
C38 N9 C39A C40A -73.5(10) . . . . ? 
C38 N9 C41 C42 -143.4(2) . . . . ? 
C39A N9 C41 C42 48.1(8) . . . . ? 
C39 N9 C41 C42 95.3(3) . . . . ? 
C46 N10 C43 C44 -0.8(2) . . . . ? 
C46 N10 C43 C47 179.9(2) . . . . ? 
N10 C43 C44 C45 0.7(2) . . . . ? 
C47 C43 C44 C45 179.9(2) . . . . ? 
N10 C43 C44 C48 179.6(2) . . . . ? 
C47 C43 C44 C48 -1.2(4) . . . . ? 
C43 C44 C45 C46 -0.3(2) . . . . ? 
C48 C44 C45 C46 -179.2(2) . . . . ? 
C43 C44 C45 C50 -179.18(19) . . . . ? 
C48 C44 C45 C50 1.9(3) . . . . ? 
C43 N10 C46 C45 0.6(2) . . . . ? 
C43 N10 C46 C49 -179.93(18) . . . . ? 
C44 C45 C46 N10 -0.2(2) . . . . ? 
C50 C45 C46 N10 178.65(19) . . . . ? 
C44 C45 C46 C49 -179.6(2) . . . . ? 
C50 C45 C46 C49 -0.8(4) . . . . ? 
N10 C43 C47 O7 -0.2(4) . . . . ? 
C44 C43 C47 O7 -179.3(2) . . . . ? 
C51 N11 C50 O8 -10.4(4) . . . . ? 
C51 N11 C50 C45 170.1(2) . . . . ? 
C46 C45 C50 O8 -140.4(2) . . . . ? 
C44 C45 C50 O8 38.2(3) . . . . ? 
C46 C45 C50 N11 39.1(3) . . . . ? 
C44 C45 C50 N11 -142.3(2) . . . . ? 
C50 N11 C51 C52 -112.4(3) . . . . ? 
C50 N11 C51 C52A -101.8(6) . . . . ? 
N11 C51 C52 N12 58.9(6) . . . . ? 
C51 C52 N12 C55 -135.4(5) . . . . ? 
C51 C52 N12 C53 84.9(6) . . . . ? 
C55 N12 C53 C54 -79.6(7) . . . . ? 
C52 N12 C53 C54 59.0(7) . . . . ? 
C52 N12 C55 C56 161.7(5) . . . . ? 
C53 N12 C55 C56 -59.7(6) . . . . ? 
N11 C51 C52A N12A 67.3(14) . . . . ? 
C51 C52A N12A C55A -154.4(12) . . . . ? 
C51 C52A N12A C53A 80.2(15) . . . . ? 
C55A N12A C53A C54A -42.1(11) . . . . ? 
C52A N12A C53A C54A 90.2(10) . . . . ? 
C53A N12A C55A C56A -157.4(10) . . . . ? 
C52A N12A C55A C56A 76.2(14) . . . . ? 
  
loop_ 
 _geom_hbond_atom_site_label_D 
 _geom_hbond_atom_site_label_H 
 _geom_hbond_atom_site_label_A 
 _geom_hbond_distance_DH 
 _geom_hbond_distance_HA 
 _geom_hbond_distance_DA 
 _geom_hbond_angle_DHA 
 _geom_hbond_site_symmetry_A 
 _geom_hbond_publ_flag 
N1 H1N O3  0.85(3) 2.02(3) 2.847(2) 165(3) . yes 
N2 H2N O4  0.93(3) 1.99(3) 2.850(2) 153(3) 2_666 yes 
N4 H4N O1  0.83(3) 2.05(3) 2.832(2) 157(3) . yes 
N5 H5N O2  0.90(3) 2.09(3) 2.925(2) 153(3) 2_566 yes 
N7 H7N O7  0.78(3) 2.12(3) 2.857(2) 160(3) 2_676 yes 
N8 H8N O8  0.94(3) 1.96(3) 2.812(2) 149(2) 1_655 yes 
N10 H10N O5  0.83(3) 2.02(3) 2.836(2) 166(3) 2_676 yes 
N11 H11N O6  0.94(4) 1.98(3) 2.866(2) 155(3) . yes 
  
_refine_diff_density_max    0.463 
_refine_diff_density_min   -0.388 
_refine_diff_density_rms    0.060 
  
_shelx_res_file 
; 
TITL M257.res in P-1 
    M257.res 
    created by SHELXL-2019/1 at 12:19:04 on 16-Aug-2022 
CELL  1.54178  10.0203  14.2291  21.7415   71.995   86.107   87.540 
ZERR    8.000   0.0003   0.0005   0.0008    0.002    0.002    0.002 
LATT  1 
SFAC C H N O 
UNIT 112 184 24 16 
OMIT 0 0 1 
OMIT 0 -4 6 
OMIT 2 -4 1 
TEMP -173.150 
L.S. 10 
BOND $H 
CONF 
ACTA 
LIST 4 
HTAB 
HTAB N1 O3 
EQIV $1 -x+1, -y+1, -z+1 
HTAB N2 O4_$1 
HTAB N4 O1 
EQIV $2 -x, -y+1, -z+1 
HTAB N5 O2_$2 
EQIV $3 -x+1, -y+2, -z+1 
HTAB N7 O7_$3 
EQIV $4 x+1, y, z 
HTAB N8 O8_$4 
HTAB N10 O5_$3 
HTAB N11 O6 
FMAP 2 
PLAN 20 
SHEL 9999 0.84 
WGHT    0.076600    3.357200 
FVAR       0.06771   0.68305   0.80287 
O1    4    0.395426    0.456650    0.449956    11.00000    0.02733    0.01964 = 
         0.03475   -0.00737    0.00662    0.00349 
O2    4    0.162152    0.923724    0.293684    11.00000    0.01425    0.02236 = 
         0.03733   -0.00709   -0.00167    0.00312 
O3    4    0.103128    0.550431    0.540857    11.00000    0.02395    0.01929 = 
         0.03418   -0.00821    0.00431    0.00279 
O4    4    0.343510    0.084148    0.692777    11.00000    0.01248    0.02245 = 
         0.03398   -0.00947   -0.00103    0.00334 
O5    4    0.626289    1.064920    0.541015    11.00000    0.03450    0.02012 = 
         0.03715   -0.00661    0.01367    0.00437 
O6    4    0.496218    0.603012    0.712762    11.00000    0.01127    0.02573 = 
         0.04171   -0.00284    0.00192   -0.00167 
O7    4    0.127589    1.056113    0.545919    11.00000    0.03641    0.02147 = 
         0.03625   -0.00682    0.01354    0.00425 
O8    4   -0.004731    0.592399    0.715131    11.00000    0.01025    0.02786 = 
         0.03800   -0.00612    0.00184   -0.00114 
N1    3    0.259151    0.644699    0.425455    11.00000    0.01485    0.01960 = 
         0.02324   -0.00794    0.00270    0.00288 
H1N   2    0.220300    0.607324    0.459553    11.00000   -1.50000 
N2    3    0.386321    0.931695    0.271187    11.00000    0.01255    0.02065 = 
         0.03251   -0.00637   -0.00174    0.00121 
H2N   2    0.469011    0.905034    0.286135    11.00000   -1.50000 
N3    3    0.348265    1.146167    0.120535    11.00000    0.03622    0.02076 = 
         0.03322   -0.00654    0.00230    0.00434 
N4    3    0.243239    0.363429    0.565872    11.00000    0.01629    0.01814 = 
         0.02289   -0.00679    0.00196    0.00279 
H4N   2    0.271482    0.403517    0.531581    11.00000   -1.50000 
N5    3    0.124377    0.076386    0.724617    11.00000    0.01300    0.02325 = 
         0.02908   -0.00864   -0.00101    0.00205 
H5N   2    0.039741    0.097866    0.715818    11.00000   -1.50000 
N7    3    0.715260    0.862232    0.571928    11.00000    0.01799    0.01686 = 
         0.02274   -0.00597    0.00395    0.00051 
H7N   2    0.759355    0.895511    0.543514    11.00000   -1.50000 
N8    3    0.718801    0.572494    0.709377    11.00000    0.01391    0.01912 = 
         0.03025   -0.00557    0.00057    0.00096 
H8N   2    0.803336    0.601879    0.701029    11.00000   -1.50000 
N9    3    0.708789    0.359962    0.863755    11.00000    0.05100    0.02582 = 
         0.03692    0.00055    0.01510    0.00896 
N10   3    0.212686    0.852479    0.574095    11.00000    0.01702    0.01940 = 
         0.02303   -0.00797    0.00327    0.00133 
H10N  2    0.259233    0.885363    0.542332    11.00000   -1.50000 
N11   3    0.218538    0.562692    0.712313    11.00000    0.01334    0.02288 = 
         0.04419   -0.00109    0.00205   -0.00071 
H11N  2    0.302493    0.592992    0.702888    11.00000   -1.50000 
C1    1    0.364354    0.622502    0.386664    11.00000    0.01404    0.02191 = 
         0.02785   -0.01364    0.00186    0.00178 
C2    1    0.389106    0.707650    0.334938    11.00000    0.01212    0.02250 = 
         0.02712   -0.01312   -0.00025   -0.00128 
C3    1    0.296292    0.781406    0.343437    11.00000    0.01340    0.01894 = 
         0.02561   -0.00935   -0.00219    0.00098 
C4    1    0.217720    0.739133    0.400397    11.00000    0.01349    0.01965 = 
         0.02586   -0.01108   -0.00197    0.00112 
C5    1    0.427384    0.527118    0.402610    11.00000    0.01649    0.02279 = 
         0.03066   -0.01185    0.00395    0.00126 
AFIX  43 
H5    2    0.499674    0.517135    0.374524    11.00000   -1.20000 
AFIX   0 
C6    1    0.494111    0.716897    0.280929    11.00000    0.01675    0.02318 = 
         0.03288   -0.01274    0.00447   -0.00115 
AFIX 137 
H6A   2    0.453104    0.743777    0.239213    11.00000   -1.50000 
H6B   2    0.534219    0.651611    0.284215    11.00000   -1.50000 
H6C   2    0.563585    0.761341    0.284088    11.00000   -1.50000 
AFIX   0 
C7    1    0.109577    0.783705    0.433916    11.00000    0.01604    0.02420 = 
         0.02826   -0.00998    0.00157    0.00497 
AFIX 137 
H7A   2    0.140542    0.845437    0.438553    11.00000   -1.50000 
H7B   2    0.087023    0.737457    0.476868    11.00000   -1.50000 
H7C   2    0.030151    0.797490    0.408338    11.00000   -1.50000 
AFIX   0 
C8    1    0.275261    0.884628    0.301098    11.00000    0.01458    0.02105 = 
         0.02676   -0.01222    0.00086   -0.00039 
C9    1    0.382303    1.033698    0.229511    11.00000    0.01883    0.02016 = 
         0.03540   -0.00857    0.00043   -0.00144 
AFIX  23 
H9A   2    0.472327    1.061750    0.225672    11.00000   -1.20000 
H9B   2    0.319724    1.072658    0.249849    11.00000   -1.20000 
AFIX   0 
C10   1    0.338504    1.043624    0.162142    11.00000    0.02995    0.02101 = 
         0.03498   -0.00939    0.00058    0.00244 
AFIX  23 
H10A  2    0.395868    1.000364    0.142916    11.00000   -1.20000 
H10B  2    0.244977    1.022104    0.165189    11.00000   -1.20000 
AFIX   0 
C11   1    0.356351    1.153813    0.051231    11.00000    0.03880    0.03811 = 
         0.03395   -0.00733    0.00019    0.00105 
AFIX  23 
H11A  2    0.340444    1.223549    0.025348    11.00000   -1.20000 
H11B  2    0.285020    1.114013    0.042903    11.00000   -1.20000 
AFIX   0 
C12   1    0.489593    1.118710    0.029625    11.00000    0.04823    0.07150 = 
         0.04176   -0.01587    0.00563    0.00926 
AFIX 137 
H12A  2    0.494694    1.133344   -0.017567    11.00000   -1.50000 
H12B  2    0.499826    1.047248    0.050154    11.00000   -1.50000 
H12C  2    0.561208    1.152633    0.042188    11.00000   -1.50000 
AFIX   0 
C13   1    0.238343    1.209491    0.134852    11.00000    0.04343    0.02793 = 
         0.04014   -0.00830    0.00105    0.00884 
AFIX  23 
H13A  2    0.202062    1.179415    0.179890    11.00000   -1.20000 
H13B  2    0.165608    1.212828    0.105569    11.00000   -1.20000 
AFIX   0 
C14   1    0.281854    1.311796    0.126970    11.00000    0.06518    0.03834 = 
         0.09227   -0.03431   -0.02254    0.01364 
AFIX 137 
H14A  2    0.205131    1.351332    0.136264    11.00000   -1.50000 
H14B  2    0.317544    1.342063    0.082404    11.00000   -1.50000 
H14C  2    0.351449    1.309151    0.157067    11.00000   -1.50000 
AFIX   0 
C15   1    0.139042    0.385467    0.604907    11.00000    0.01400    0.02074 = 
         0.02658   -0.01203    0.00087    0.00289 
C16   1    0.115055    0.300414    0.656590    11.00000    0.01158    0.02167 = 
         0.02671   -0.01266    0.00009   -0.00028 
C17   1    0.207241    0.226596    0.647403    11.00000    0.01410    0.02122 = 
         0.02439   -0.01034   -0.00232    0.00286 
C18   1    0.285600    0.269204    0.590484    11.00000    0.01283    0.01870 = 
         0.02653   -0.01108   -0.00233    0.00309 
C19   1    0.074226    0.480163    0.588912    11.00000    0.01562    0.02305 = 
         0.03065   -0.01196    0.00203    0.00101 
AFIX  43 
H19   2    0.002993    0.489895    0.617613    11.00000   -1.20000 
AFIX   0 
C20   1    0.012628    0.291372    0.711525    11.00000    0.01586    0.02568 = 
         0.02972   -0.01339    0.00367   -0.00114 
AFIX 137 
H20A  2    0.051396    0.253908    0.752380    11.00000   -1.50000 
H20B  2   -0.065148    0.256847    0.704960    11.00000   -1.50000 
H20C  2   -0.015336    0.357448    0.713156    11.00000   -1.50000 
AFIX   0 
C21   1    0.394984    0.226017    0.556912    11.00000    0.01628    0.02368 = 
         0.02733   -0.00963    0.00173    0.00564 
AFIX 137 
H21A  2    0.366124    0.163385    0.552819    11.00000   -1.50000 
H21B  2    0.474859    0.214142    0.582127    11.00000   -1.50000 
H21C  2    0.415873    0.272134    0.513720    11.00000   -1.50000 
AFIX   0 
C22   1    0.229841    0.124171    0.689469    11.00000    0.01417    0.02335 = 
         0.02469   -0.01248   -0.00110    0.00074 
C23   1    0.141228   -0.021618    0.770860    11.00000    0.02247    0.02134 = 
         0.03191   -0.00911    0.00288   -0.00182 
AFIX  23 
H23A  2    0.195899   -0.063803    0.749709    11.00000   -1.20000 
H23B  2    0.052495   -0.051883    0.784041    11.00000   -1.20000 
AFIX   0 
SAME  C52 > C56 
SAME  C52A > C56A 
C24   1    0.208761   -0.018343    0.831027    11.00000    0.01892    0.02634 = 
         0.03331   -0.00632    0.00065    0.00422 
AFIX  23 
H24A  2    0.234530   -0.086456    0.856608    11.00000   -1.20000 
H24B  2    0.291533    0.020089    0.817416    11.00000   -1.20000 
AFIX   0 
N6    3    0.122097    0.026246    0.872128    11.00000    0.02151    0.03187 = 
         0.02934   -0.00994    0.00156    0.00181 
C25   1    0.196724    0.072350    0.910056    11.00000    0.03497    0.03779 = 
         0.03713   -0.01493   -0.00496    0.00257 
AFIX  23 
H25A  2    0.271708    0.027628    0.929174    11.00000   -1.20000 
H25B  2    0.137213    0.081685    0.946061    11.00000   -1.20000 
AFIX   0 
C26   1    0.251875    0.171430    0.869731    11.00000    0.07790    0.05055 = 
         0.05036   -0.01372   -0.01059   -0.01777 
AFIX 137 
H26A  2    0.298139    0.200575    0.897492    11.00000   -1.50000 
H26B  2    0.178186    0.215680    0.850113    11.00000   -1.50000 
H26C  2    0.314948    0.162080    0.835523    11.00000   -1.50000 
AFIX   0 
C27   1    0.023672   -0.043686    0.912419    11.00000    0.02906    0.03794 = 
         0.03414   -0.00648    0.00460   -0.00182 
AFIX  23 
H27A  2   -0.027100   -0.068804    0.883492    11.00000   -1.20000 
H27B  2   -0.040562   -0.006808    0.933530    11.00000   -1.20000 
AFIX   0 
C28   1    0.078404   -0.132689    0.965119    11.00000    0.04667    0.04280 = 
         0.04284    0.00006    0.00687    0.00249 
AFIX 137 
H28A  2    0.004403   -0.175076    0.987687    11.00000   -1.50000 
H28B  2    0.123582   -0.109546    0.996157    11.00000   -1.50000 
H28C  2    0.142247   -0.170392    0.945231    11.00000   -1.50000 
AFIX   0 
C29   1    0.610182    0.897705    0.604176    11.00000    0.01739    0.02175 = 
         0.02530   -0.01116    0.00159    0.00109 
C30   1    0.557073    0.818029    0.653146    11.00000    0.01225    0.02347 = 
         0.02420   -0.01059   -0.00139    0.00113 
C31   1    0.633939    0.733631    0.650273    11.00000    0.01092    0.01826 = 
         0.02556   -0.00818   -0.00084   -0.00052 
C32   1    0.731251    0.764028    0.598680    11.00000    0.01480    0.01691 = 
         0.02262   -0.00699   -0.00287    0.00140 
C33   1    0.572352    0.999878    0.585708    11.00000    0.02355    0.02304 = 
         0.03032   -0.01078    0.00708    0.00077 
AFIX  43 
H33   2    0.499664    1.019207    0.609880    11.00000   -1.20000 
AFIX   0 
C34   1    0.441188    0.821635    0.699965    11.00000    0.01478    0.02367 = 
         0.03011   -0.01204    0.00257    0.00162 
AFIX 137 
H34A  2    0.468010    0.790785    0.744378    11.00000   -1.50000 
H34B  2    0.366208    0.785853    0.691898    11.00000   -1.50000 
H34C  2    0.413699    0.890620    0.694182    11.00000   -1.50000 
AFIX   0 
C35   1    0.834342    0.707446    0.571369    11.00000    0.01530    0.02118 = 
         0.02702   -0.00899    0.00099    0.00227 
AFIX 137 
H35A  2    0.799228    0.643039    0.573918    11.00000   -1.50000 
H35B  2    0.914621    0.697660    0.596183    11.00000   -1.50000 
H35C  2    0.857156    0.744329    0.525998    11.00000   -1.50000 
AFIX   0 
C36   1    0.610548    0.631887    0.693081    11.00000    0.01232    0.01949 = 
         0.02627   -0.00912   -0.00047    0.00036 
C37   1    0.706310    0.471051    0.751416    11.00000    0.01830    0.01667 = 
         0.03449   -0.00672   -0.00126    0.00093 
AFIX  23 
H37A  2    0.774771    0.428791    0.737114    11.00000   -1.20000 
H37B  2    0.617184    0.446844    0.747339    11.00000   -1.20000 
AFIX   0 
C38   1    0.723286    0.461716    0.821987    11.00000    0.03820    0.02146 = 
         0.03151   -0.00587    0.00434    0.00556 
AFIX  23 
H38A  2    0.812917    0.484926    0.826260    11.00000   -1.20000 
H38B  2    0.655575    0.504539    0.836227    11.00000   -1.20000 
AFIX   0 
SIMU 0.002 0.003 C39 > C40A 
DELU 0.005 C39 > C40A 
PART 1 31.0 
SAME C39A > C40A 
C39   1    0.691333    0.356599    0.933648    31.00000    0.03476    0.04248 = 
         0.03093   -0.00594    0.00381    0.00814 
AFIX  23 
H39A  2    0.759491    0.398022    0.942861    31.00000   -1.20000 
H39B  2    0.705518    0.287819    0.961648    31.00000   -1.20000 
AFIX   0 
C40   1    0.553284    0.393245    0.949502    31.00000    0.04066    0.04849 = 
         0.03712   -0.00392    0.00830    0.01059 
AFIX 137 
H40A  2    0.540774    0.381768    0.996326    31.00000   -1.50000 
H40B  2    0.485606    0.357556    0.935647    31.00000   -1.50000 
H40C  2    0.544046    0.464150    0.926804    31.00000   -1.50000 
AFIX   0 
PART 2 -31.0 
C39A  1    0.597016    0.334425    0.913255   -31.00000    0.03643    0.04410 = 
         0.03331   -0.00512    0.00494    0.00797 
AFIX  23 
H39C  2    0.587305    0.262046    0.932031   -31.00000   -1.20000 
H39D  2    0.511227    0.365131    0.896057   -31.00000   -1.20000 
AFIX   0 
C40A  1    0.647260    0.380213    0.961366   -31.00000    0.03741    0.04513 = 
         0.03420   -0.00552    0.00512    0.00838 
AFIX 137 
H40D  2    0.607034    0.347166    1.004651   -31.00000   -1.50000 
H40E  2    0.622401    0.450680    0.948647   -31.00000   -1.50000 
H40F  2    0.744861    0.372425    0.961937   -31.00000   -1.50000 
AFIX   0 
PART 0 
C41   1    0.825652    0.297866    0.858209    11.00000    0.05749    0.03341 = 
         0.03071   -0.00389    0.00048    0.01566 
AFIX  23 
H41A  2    0.885566    0.295792    0.893009    11.00000   -1.20000 
H41B  2    0.875065    0.328580    0.816221    11.00000   -1.20000 
AFIX   0 
C42   1    0.793300    0.193961    0.862538    11.00000    0.06438    0.03660 = 
         0.04937   -0.01560   -0.01262    0.01320 
AFIX 137 
H42A  2    0.876519    0.155319    0.862129    11.00000   -1.50000 
H42B  2    0.742343    0.194666    0.825479    11.00000   -1.50000 
H42C  2    0.739907    0.164025    0.902832    11.00000   -1.50000 
AFIX   0 
C43   1    0.112593    0.888195    0.608579    11.00000    0.01756    0.02395 = 
         0.02309   -0.01176    0.00292    0.00145 
C44   1    0.060632    0.808469    0.658175    11.00000    0.01233    0.02241 = 
         0.02504   -0.01188    0.00044    0.00010 
C45   1    0.133835    0.723334    0.653000    11.00000    0.01124    0.02042 = 
         0.02588   -0.00941   -0.00113   -0.00110 
C46   1    0.227690    0.754000    0.600084    11.00000    0.01324    0.02039 = 
         0.02415   -0.01061   -0.00218    0.00013 
C47   1    0.076033    0.990658    0.591400    11.00000    0.02427    0.02409 = 
         0.02895   -0.01037    0.00610    0.00089 
AFIX  43 
H47   2    0.006258    1.009916    0.617146    11.00000   -1.20000 
AFIX   0 
C48   1   -0.048848    0.811651    0.708049    11.00000    0.01734    0.02768 = 
         0.02925   -0.01334    0.00498   -0.00090 
AFIX 137 
H48A  2   -0.020913    0.773095    0.751101    11.00000   -1.50000 
H48B  2   -0.129922    0.783595    0.698741    11.00000   -1.50000 
H48C  2   -0.067300    0.880342    0.706919    11.00000   -1.50000 
AFIX   0 
C49   1    0.329309    0.697604    0.571915    11.00000    0.01436    0.02208 = 
         0.02920   -0.01032    0.00087    0.00155 
AFIX 137 
H49A  2    0.296405    0.631418    0.577560    11.00000   -1.50000 
H49B  2    0.412773    0.691949    0.593957    11.00000   -1.50000 
H49C  2    0.345816    0.732224    0.525636    11.00000   -1.50000 
AFIX   0 
C50   1    0.110320    0.621563    0.695872    11.00000    0.01314    0.02199 = 
         0.02977   -0.01108    0.00077    0.00061 
C51   1    0.210822    0.466805    0.762002    11.00000    0.01944    0.02020 = 
         0.04309   -0.00267    0.00328    0.00093 
PART 1 
AFIX  23 
H51A  2    0.250967    0.415554    0.743868    21.00000   -1.20000 
H51B  2    0.115635    0.450880    0.774480    21.00000   -1.20000 
AFIX  23 
PART 2 
H51C  2    0.266278    0.417266    0.747732   -21.00000   -1.20000 
H51D  2    0.117146    0.444627    0.769488   -21.00000   -1.20000 
AFIX   0 
SADI 0.01 C51 C52 C51 C52A 
SIMU 0.004 0.006 C52 > C56A 
DELU 0.005 C52 > C56A 
PART 1 21.0 
C52   1    0.281425    0.463908    0.821255    21.00000    0.02072    0.02851 = 
         0.05713   -0.00705   -0.00549    0.00147 
AFIX  23 
H52A  2    0.272733    0.397943    0.853954    21.00000   -1.20000 
H52B  2    0.377749    0.476562    0.809891    21.00000   -1.20000 
AFIX   0 
N12   3    0.221800    0.538620    0.847106    21.00000    0.03532    0.04207 = 
         0.06228   -0.02485   -0.00312   -0.00228 
C53   1    0.104087    0.508221    0.889627    21.00000    0.04253    0.05055 = 
         0.06258   -0.03109   -0.00534   -0.00155 
AFIX  23 
H53A  2    0.035429    0.495065    0.862849    21.00000   -1.20000 
H53B  2    0.071375    0.566614    0.902323    21.00000   -1.20000 
AFIX   0 
C54   1    0.102999    0.415340    0.955758    21.00000    0.06091    0.07454 = 
         0.06715   -0.02954   -0.00629    0.00127 
AFIX 137 
H54A  2    0.010347    0.397938    0.971014    21.00000   -1.50000 
H54B  2    0.147785    0.433485    0.989018    21.00000   -1.50000 
H54C  2    0.150209    0.358558    0.947141    21.00000   -1.50000 
AFIX   0 
C55   1    0.315692    0.596452    0.865849    21.00000    0.04429    0.03961 = 
         0.06551   -0.02415   -0.00196   -0.00491 
AFIX  23 
H55A  2    0.392017    0.611093    0.833224    21.00000   -1.20000 
H55B  2    0.350739    0.557003    0.907792    21.00000   -1.20000 
AFIX   0 
C56   1    0.256034    0.693549    0.872444    21.00000    0.06436    0.04755 = 
         0.08257   -0.03157    0.00801   -0.00286 
AFIX 137 
H56A  2    0.188955    0.679659    0.908870    21.00000   -1.50000 
H56B  2    0.213676    0.730416    0.832451    21.00000   -1.50000 
H56C  2    0.327143    0.732954    0.880248    21.00000   -1.50000 
  
AFIX   0 
  
PART 2 -21.0 
C52A  1    0.262118    0.476350    0.825490   -21.00000    0.02573    0.03195 = 
         0.06087   -0.00914   -0.00880   -0.00067 
AFIX  23 
H52C  2    0.270868    0.409060    0.856461   -21.00000   -1.20000 
H52D  2    0.352924    0.503934    0.815630   -21.00000   -1.20000 
AFIX   0 
N12A  3    0.178113    0.539156    0.859058   -21.00000    0.03585    0.03925 = 
         0.06322   -0.02059   -0.00845   -0.00304 
C53A  1    0.062321    0.480508    0.897647   -21.00000    0.04021    0.04891 = 
         0.06305   -0.02646   -0.00620   -0.00424 
AFIX  23 
H53C  2    0.035434    0.427591    0.880612   -21.00000   -1.20000 
H53D  2   -0.016072    0.522133    0.903764   -21.00000   -1.20000 
AFIX   0 
C54A  1    0.145042    0.442033    0.958053   -21.00000    0.04423    0.05786 = 
         0.05791   -0.03523   -0.00759   -0.01363 
AFIX 137 
H54D  2    0.084686    0.417401    0.996654   -21.00000   -1.50000 
H54E  2    0.197533    0.495930    0.962431   -21.00000   -1.50000 
H54F  2    0.205501    0.388307    0.953477   -21.00000   -1.50000 
AFIX   0 
C55A  1    0.240771    0.586466    0.901449   -21.00000    0.04247    0.04297 = 
         0.06674   -0.02368   -0.00434   -0.00443 
AFIX  23 
H55C  2    0.301623    0.538111    0.929909   -21.00000   -1.20000 
H55D  2    0.170364    0.606644    0.929342   -21.00000   -1.20000 
AFIX   0 
C56A  1    0.318474    0.675753    0.862258   -21.00000    0.04753    0.04341 = 
         0.07913   -0.02203    0.00119   -0.00692 
AFIX 137 
H56D  2    0.258475    0.723561    0.833894   -21.00000   -1.20000 
H56E  2    0.390466    0.655494    0.835887   -21.00000   -1.20000 
H56F  2    0.357002    0.706257    0.891514   -21.00000   -1.20000 
AFIX   0 
HKLF 4 
  
  
  
  
REM  M257.res in P-1 
REM wR2 = 0.1772, GooF = S = 1.048, Restrained GooF = 1.079 for all data 
REM R1 = 0.0652 for 8844 Fo > 4sig(Fo) and 0.0742 for all 10196 data 
REM 802 parameters refined using 252 restraints 
  
END 
  
WGHT      0.0766      3.3571 
  
REM Instructions for potential hydrogen bonds 
HTAB N1 O3 
HTAB N2 O4_$1 
HTAB N4 O1 
HTAB N5 O2_$2 
HTAB N7 O7_$3 
HTAB N8 O8_$4 
HTAB N10 O5_$3 
HTAB N11 O6 
HTAB C7 O3 
HTAB C21 O1 
HTAB C24 O4 
EQIV $5 x, y+1, z 
HTAB C33 O4_$5 
HTAB C35 O1_$1 
HTAB C49 O3 
HTAB C52 O6 
HTAB C52A O6 
  
REM Highest difference peak  0.463,  deepest hole -0.388,  1-sigma level  0.060 
Q1    1   0.2130  0.7364  0.6435  11.00000  0.05    0.46 
Q2    1   0.7116  0.7422  0.6437  11.00000  0.05    0.45 
Q3    1   0.3629  0.7540  0.3456  11.00000  0.05    0.45 
Q4    1   0.1412  0.2475  0.6503  11.00000  0.05    0.43 
Q5    1   0.2197  0.2439  0.6034  11.00000  0.05    0.39 
Q6    1   0.4090  0.7293  0.5600  11.00000  0.05    0.38 
Q7    1   0.6207  0.7830  0.6606  11.00000  0.05    0.38 
Q8    1   0.1774  0.8839  0.5993  11.00000  0.05    0.36 
Q9    1   0.8086  0.7546  0.5881  11.00000  0.05    0.35 
Q10   1   0.0721  0.3861  0.9784  11.00000  0.05    0.35 
Q11   1   0.6489  0.3416  0.8488  11.00000  0.05    0.35 
Q12   1   0.8578  0.5819  0.6975  11.00000  0.05    0.35 
Q13   1   0.2631  1.0240  0.2500  11.00000  0.05    0.35 
Q14   1   0.2578  0.4929  0.8696  11.00000  0.05    0.34 
Q15   1   0.7107  0.1823  0.8836  11.00000  0.05    0.34 
Q16   1   0.3508  0.5836  0.6972  11.00000  0.05    0.34 
Q17   1   0.2399 -0.0231  0.7527  11.00000  0.05    0.34 
Q18   1   0.3077  0.7531  0.5897  11.00000  0.05    0.33 
Q19   1   0.9179  0.7356  0.5576  11.00000  0.05    0.33 
Q20   1   0.2812  0.7627  0.3920  11.00000  0.05    0.33 
; 
_shelx_res_checksum   32548 
  
_shelx_hkl_file 
; 
  -1   0   0    0.04    0.01 
   1   0   0    0.05    0.01 
  -2   0   0  109.84    5.70 
  -3   0   0    0.28    0.03 
   3   0   0    0.24    0.02 
   3   0   0    0.29    0.02 
   4   0   0    2.13    0.12 
   4   0   0    2.15    0.11 
   5   0   0    0.79    0.05 
   5   0   0    0.84    0.05 
   5   0   0    0.81    0.06 
  -6   0   0    3.89    0.20 
   6   0   0    3.84    0.20 
   6   0   0    3.93    0.20 
   6   0   0    4.17    0.21 
  -7   0   0    0.01    0.02 
  -7   0   0    0.01    0.01 
  -7   0   0    0.01    0.02 
  -7   0   0    0.02    0.01 
   7   0   0    0.00    0.01 
   7   0   0    0.02    0.01 
   7   0   0    0.00    0.02 
  -8   0   0   12.36    0.60 
  -8   0   0   12.14    0.59 
  -8   0   0   11.33    0.59 
   8   0   0   12.07    0.59 
   8   0   0   12.11    0.60 
   8   0   0   11.77    0.59 
   8   0   0   11.77    0.59 
  -9   0   0    0.02    0.02 
  -9   0   0    0.03    0.02 
  -9   0   0    0.00    0.02 
   9   0   0    0.04    0.02 
   9   0   0    0.05    0.03 
   9   0   0    0.02    0.01 
   9   0   0    0.04    0.01 
 -10   0   0    2.49    0.14 
  10   0   0    2.63    0.13 
  10   0   0    2.75    0.13 
  10   0   0    2.53    0.14 
  11   0   0    0.04    0.02 
  11   0   0    0.06    0.01 
  11   0   0    0.03    0.02 
  12   0   0    2.33    0.12 
  12  -1   0    0.05    0.01 
  11  -1   0    0.32    0.02 
  11  -1   0    0.32    0.02 
 -11   1   0    0.30    0.03 
  10  -1   0    3.31    0.17 
  10  -1   0    3.24    0.18 
  10  -1   0    3.25    0.17 
  10  -1   0    3.20    0.17 
 -10   1   0    3.33    0.17 
   9  -1   0    2.02    0.11 
   9  -1   0    1.94    0.10 
   9  -1   0    1.97    0.10 
  -9   1   0    2.06    0.11 
  -9   1   0    2.05    0.11 
   8  -1   0    1.20    0.07 
   8  -1   0    1.23    0.07 
   8  -1   0    1.25    0.08 
   8  -1   0    1.18    0.07 
  -8   1   0    1.15    0.08 
  -8   1   0    1.29    0.07 
   7  -1   0    1.81    0.10 
   7  -1   0    1.64    0.09 
   7  -1   0    1.74    0.09 
   7  -1   0    1.78    0.09 
  -7   1   0    1.64    0.09 
  -7   1   0    1.77    0.10 
  -7   1   0    1.77    0.09 
   6  -1   0    3.01    0.15 
   6  -1   0    3.31    0.16 
   6  -1   0    3.11    0.15 
   6  -1   0    2.78    0.15 
  -6   1   0    3.12    0.16 
   5  -1   0    1.23    0.06 
   5  -1   0    1.17    0.07 
   5  -1   0    1.15    0.06 
   4  -1   0   17.46    0.85 
  -4   1   0   16.97    0.85 
   3  -1   0    1.36    0.07 
   3  -1   0    1.33    0.07 
  -3   1   0    1.29    0.07 
  -2   1   0    0.10    0.02 
   1  -1   0    0.00    0.01 
  -1   1   0    0.01    0.01 
   0  -1   0    0.02    0.00 
  -1  -1   0    0.55    0.20 
  -1  -1   0    0.50    0.07 
  -2  -1   0   16.50    1.37 
  -2  -1   0   14.77    1.04 
  -3  -1   0    0.35    1.40 
  -3  -1   0    0.85    0.55 
   4   1   0   25.25    1.25 
   5   1   0    3.24    0.18 
   5   1   0    3.69    0.18 
  -6  -1   0    0.36    0.03 
  -6  -1   0    0.40    0.03 
   6   1   0    0.42    0.04 
   6   1   0    0.37    0.03 
  -7  -1   0    0.33    0.03 
  -7  -1   0    0.38    0.03 
  -7  -1   0    0.31    0.03 
  -7  -1   0    0.41    0.04 
   7   1   0    0.42    0.04 
   7   1   0    0.34    0.03 
   7   1   0    0.37    0.03 
  -8  -1   0    1.52    0.09 
  -8  -1   0    1.55    0.11 
  -8  -1   0    1.66    0.09 
   8   1   0    1.63    0.09 
   8   1   0    1.72    0.09 
   8   1   0    1.66    0.09 
   8   1   0    1.62    0.10 
  -9  -1   0    0.72    0.06 
  -9  -1   0    0.78    0.05 
  -9  -1   0    0.76    0.05 
   9   1   0    0.71    0.05 
   9   1   0    0.67    0.04 
   9   1   0    0.65    0.05 
   9   1   0    0.71    0.07 
 -10  -1   0    0.89    0.06 
  10   1   0    0.86    0.05 
  10   1   0    0.83    0.05 
  10   1   0    0.83    0.05 
  11   1   0    0.04    0.01 
  11   1   0    0.04    0.02 
  11   1   0    0.01    0.02 
  12   1   0    1.39    0.07 
  12   1   0    1.44    0.07 
  11  -2   0    0.02    0.02 
 -11   2   0    0.02    0.02 
  10  -2   0    1.85    0.10 
  10  -2   0    1.85    0.10 
  10  -2   0    1.67    0.11 
  10  -2   0    1.94    0.10 
 -10   2   0    1.76    0.10 
   9  -2   0    0.35    0.03 
   9  -2   0    0.32    0.03 
  -9   2   0    0.41    0.03 
   8  -2   0    2.03    0.12 
   8  -2   0    2.15    0.11 
   8  -2   0    2.16    0.11 
   8  -2   0    2.19    0.13 
   8  -2   0    2.24    0.11 
  -8   2   0    2.09    0.11 
   7  -2   0    0.63    0.04 
   7  -2   0    0.64    0.04 
   7  -2   0    0.65    0.04 
   7  -2   0    0.69    0.06 
  -7   2   0    0.59    0.04 
   6  -2   0    1.11    0.07 
   6  -2   0    1.03    0.06 
   5  -2   0    0.75    0.05 
   5  -2   0    0.78    0.04 
   5  -2   0    0.76    0.04 
  -5   2   0    0.82    0.06 
   4  -2   0    1.94    0.10 
  -4   2   0    1.89    0.11 
   3  -2   0    2.65    0.14 
   3  -2   0    2.60    0.13 
  -3   2   0    2.62    0.13 
  -3   2   0    2.63    0.14 
   2  -2   0    9.94    0.49 
  -2   2   0    9.82    0.49 
   1  -2   0   40.40    2.36 
  -1   2   0   39.43    2.00 
   0  -2   0    4.60    0.23 
  -1  -2   0    9.33    0.46 
  -2  -2   0   69.52    3.37 
  -2  -2   0   59.78    3.20 
  -3  -2   0    1.12    0.47 
  -3  -2   0    1.52    1.11 
  -4  -2   0   23.29    2.95 
   5   2   0    0.65    0.05 
  -6  -2   0    0.12    0.02 
  -6  -2   0    0.13    0.02 
   6   2   0    0.10    0.01 
  -7  -2   0    0.10    0.02 
  -7  -2   0    0.09    0.02 
  -7  -2   0    0.08    0.02 
  -7  -2   0    0.07    0.01 
   7   2   0    0.07    0.01 
   7   2   0    0.09    0.01 
  -8  -2   0    3.88    0.21 
  -8  -2   0    4.36    0.22 
   8   2   0    4.31    0.21 
   8   2   0    4.04    0.21 
   8   2   0    4.26    0.22 
   8   2   0    3.96    0.21 
  -9  -2   0    0.17    0.03 
  -9  -2   0    0.14    0.03 
   9   2   0    0.14    0.04 
   9   2   0    0.14    0.02 
   9   2   0    0.14    0.02 
   9   2   0    0.12    0.02 
 -10  -2   0    0.21    0.03 
 -10  -2   0    0.30    0.04 
  10   2   0    0.25    0.02 
  10   2   0    0.19    0.02 
  10   2   0    0.24    0.02 
 -11  -2   0    0.09    0.02 
  11   2   0    0.15    0.02 
  11   2   0    0.14    0.02 
  11   2   0    0.13    0.02 
  12   2   0    0.05    0.01 
  12   2   0    0.01    0.01 
  11  -3   0    0.30    0.02 
  10  -3   0    2.00    0.11 
 -10   3   0    2.16    0.11 
   9  -3   0    0.06    0.03 
   9  -3   0    0.07    0.02 
   9  -3   0    0.06    0.01 
   9  -3   0    0.09    0.02 
  -9   3   0    0.06    0.02 
   8  -3   0    1.73    0.10 
   8  -3   0    1.91    0.10 
   8  -3   0    1.67    0.10 
   8  -3   0    1.85    0.09 
  -8   3   0    1.88    0.10 
   7  -3   0    1.20    0.07 
   7  -3   0    1.30    0.07 
   7  -3   0    1.31    0.08 
   7  -3   0    1.23    0.07 
  -7   3   0    1.31    0.07 
   6  -3   0    5.49    0.27 
   6  -3   0    5.33    0.27 
   6  -3   0    5.37    0.27 
   6  -3   0    5.11    0.27 
  -6   3   0    5.40    0.28 
   5  -3   0    2.54    0.13 
   5  -3   0    2.39    0.13 
   5  -3   0    2.59    0.14 
  -5   3   0    2.59    0.14 
   4  -3   0    4.08    0.21 
   4  -3   0    4.28    0.21 
  -4   3   0    4.05    0.21 
   3  -3   0    0.12    0.01 
   3  -3   0    0.12    0.02 
  -3   3   0    0.11    0.02 
  -3   3   0    0.12    0.01 
  -2   3   0    2.42    0.13 
   1  -3   0    0.07    0.01 
  -1   3   0    0.07    0.02 
   0  -3   0    0.11    0.02 
  -1  -3   0    0.07    0.01 
  -2  -3   0    0.01    0.05 
  -2  -3   0    0.10    0.08 
  -2  -3   0   -0.22    0.33 
  -3  -3   0    0.49    0.44 
  -4  -3   0    8.21    1.82 
  -5  -3   0    1.32    2.66 
  -5  -3   0    1.16    0.71 
  -6  -3   0    7.18    0.36 
  -7  -3   0    1.77    0.10 
  -7  -3   0    2.00    0.11 
   7   3   0    1.84    0.10 
   7   3   0    1.69    0.09 
  -8  -3   0    6.76    0.35 
  -8  -3   0    7.46    0.36 
   8   3   0    6.98    0.35 
   8   3   0    6.52    0.34 
  -9  -3   0    0.37    0.03 
  -9  -3   0    0.34    0.04 
   9   3   0    0.32    0.03 
   9   3   0    0.35    0.03 
 -10  -3   0    1.33    0.08 
 -10  -3   0    1.26    0.08 
  10   3   0    1.34    0.07 
  10   3   0    1.45    0.08 
  10   3   0    1.38    0.08 
 -11  -3   0    0.15    0.02 
  11   3   0    0.13    0.02 
  11   3   0    0.17    0.02 
  11   3   0    0.15    0.02 
  12   3   0    2.62    0.14 
  12   3   0    2.88    0.14 
 -11   4   0    0.03    0.02 
  10  -4   0    3.05    0.15 
  10  -4   0    2.75    0.15 
 -10   4   0    2.89    0.15 
   9  -4   0    0.21    0.04 
   9  -4   0    0.26    0.02 
   9  -4   0    0.20    0.03 
  -9   4   0    0.24    0.03 
   8  -4   0    8.41    0.44 
   8  -4   0    8.45    0.43 
   8  -4   0    8.70    0.42 
   8  -4   0    8.73    0.42 
  -8   4   0    8.42    0.43 
   7  -4   0    0.02    0.01 
   7  -4   0    0.02    0.02 
   7  -4   0    0.02    0.02 
  -7   4   0    0.01    0.03 
   6  -4   0    7.74    0.40 
   6  -4   0    8.10    0.40 
   6  -4   0    8.01    0.40 
  -6   4   0    8.26    0.41 
   5  -4   0    1.52    0.08 
   5  -4   0    1.54    0.08 
   5  -4   0    1.43    0.08 
  -5   4   0    1.54    0.09 
   4  -4   0    0.67    0.04 
  -4   4   0    0.74    0.05 
  -4   4   0    0.65    0.04 
  -4   4   0    0.65    0.04 
  -3   4   0    0.36    0.02 
   2  -4   0   13.86    0.70 
  -2   4   0   13.96    0.70 
  -2   4   0   14.74    0.70 
  -1   4   0    5.86    0.29 
   0  -4   0    0.32    0.03 
  -1  -4   0    9.22    0.46 
  -2  -4   0    7.07    0.75 
  -3  -4   0    2.56    0.55 
  -4  -4   0    2.46    1.36 
  -4  -4   0    1.73    0.65 
  -5  -4   0    4.75    1.86 
  -5  -4   0    3.00    0.85 
  -6  -4   0    0.20    0.02 
  -6  -4   0    0.18    0.03 
  -7  -4   0    0.05    0.02 
   7   4   0    0.05    0.01 
  -8  -4   0    0.43    0.04 
  -8  -4   0    0.46    0.05 
   8   4   0    0.43    0.03 
   8   4   0    0.41    0.04 
  -9  -4   0    0.38    0.04 
   9   4   0    0.37    0.03 
   9   4   0    0.33    0.03 
 -10  -4   0    0.26    0.03 
 -10  -4   0    0.33    0.03 
  10   4   0    0.34    0.03 
  10   4   0    0.31    0.02 
 -11  -4   0    0.60    0.04 
  11   4   0    0.59    0.04 
  11   4   0    0.59    0.04 
  11   4   0    0.53    0.04 
 -11   5   0    0.01    0.02 
  10  -5   0    0.94    0.06 
 -10   5   0    1.12    0.06 
   9  -5   0    0.34    0.02 
   9  -5   0    0.25    0.03 
  -9   5   0    0.32    0.03 
   8  -5   0    0.12    0.03 
   8  -5   0    0.12    0.02 
   8  -5   0    0.08    0.02 
  -8   5   0    0.11    0.02 
   7  -5   0    0.05    0.03 
   7  -5   0    0.02    0.02 
   7  -5   0    0.06    0.01 
  -7   5   0    0.05    0.03 
  -7   5   0    0.04    0.02 
   6  -5   0    5.57    0.29 
   6  -5   0    5.43    0.28 
   6  -5   0    5.59    0.28 
  -6   5   0    5.38    0.28 
  -6   5   0    5.84    0.29 
   5  -5   0    0.00    0.02 
   5  -5   0    0.01    0.02 
  -5   5   0    0.01    0.02 
  -5   5   0    0.03    0.01 
  -5   5   0    0.03    0.01 
  -5   5   0    0.02    0.02 
   4  -5   0   17.29    0.86 
  -4   5   0   17.05    0.85 
  -4   5   0   17.38    0.86 
  -4   5   0   17.26    0.85 
  -3   5   0    0.13    0.03 
   2  -5   0    2.93    0.15 
  -2   5   0    2.93    0.15 
  -1   5   0    0.84    0.05 
  -1   5   0    0.83    0.04 
   0  -5   0   -0.83    0.61 
   0  -5   0    0.16    0.12 
  -1  -5   0    0.00    0.01 
  -2  -5   0    3.45    0.66 
  -3  -5   0   -0.28    0.59 
  -4  -5   0    2.31    0.74 
  -4  -5   0    2.60    1.14 
  -5  -5   0    0.72    0.06 
  -5  -5   0    0.62    0.05 
  -6  -5   0    0.09    0.02 
  -6  -5   0    0.13    0.03 
  -7  -5   0    0.09    0.02 
  -7  -5   0    0.09    0.03 
  -8  -5   0    0.86    0.06 
  -8  -5   0    0.88    0.07 
   8   5   0    0.81    0.05 
  -9  -5   0    1.06    0.07 
  -9  -5   0    1.05    0.07 
   9   5   0    1.05    0.06 
   9   5   0    1.03    0.06 
 -10  -5   0    0.09    0.03 
 -10  -5   0    0.11    0.02 
  10   5   0    0.12    0.02 
  10   5   0    0.12    0.02 
 -11  -5   0    0.17    0.03 
 -11  -5   0    0.23    0.02 
  11   5   0    0.20    0.02 
 -11   6   0    0.04    0.01 
  10  -6   0    0.03    0.02 
 -10   6   0    0.06    0.02 
   9  -6   0    0.09    0.02 
  -9   6   0    0.10    0.02 
   8  -6   0    8.01    0.40 
   8  -6   0    7.49    0.41 
  -8   6   0    7.82    0.41 
  -8   6   0    8.23    0.40 
   7  -6   0    0.52    0.05 
   7  -6   0    0.50    0.06 
  -7   6   0    0.57    0.06 
  -7   6   0    0.50    0.04 
   6  -6   0    4.17    0.22 
   6  -6   0    4.32    0.21 
   6  -6   0    4.20    0.22 
  -6   6   0    4.27    0.23 
  -6   6   0    4.12    0.21 
   5  -6   0    0.44    0.03 
   5  -6   0    0.49    0.05 
   5  -6   0    0.49    0.04 
  -5   6   0    0.43    0.04 
  -5   6   0    0.45    0.03 
  -5   6   0    0.51    0.06 
  -5   6   0    0.51    0.03 
   4  -6   0    1.16    0.07 
   4  -6   0    1.04    0.06 
  -4   6   0    1.10    0.06 
  -4   6   0    1.07    0.06 
  -4   6   0    1.14    0.07 
  -4   6   0    1.10    0.06 
   3  -6   0    0.24    0.03 
  -3   6   0    0.26    0.02 
  -3   6   0    0.26    0.02 
  -3   6   0    0.24    0.03 
  -2   6   0    9.88    0.51 
  -2   6   0    9.90    0.50 
  -2   6   0   10.64    0.50 
  -1   6   0    0.20    0.03 
   0  -6   0    4.35    0.37 
   0  -6   0    4.20    0.25 
  -1  -6   0    0.35    0.06 
  -2  -6   0    3.86    0.86 
  -4  -6   0    8.59    0.43 
  -5  -6   0    0.24    0.03 
  -5  -6   0    0.24    0.02 
  -6  -6   0    1.64    0.10 
  -6  -6   0    1.95    0.11 
  -7  -6   0    0.90    0.06 
  -7  -6   0    1.04    0.07 
  -8  -6   0    2.29    0.13 
  -8  -6   0    2.53    0.14 
   8   6   0    2.23    0.12 
  -9  -6   0    0.06    0.02 
  -9  -6   0    0.05    0.03 
   9   6   0    0.04    0.02 
   9   6   0    0.06    0.02 
 -10  -6   0    4.51    0.23 
 -10  -6   0    4.12    0.24 
  10   6   0    4.58    0.23 
  10   6   0    4.91    0.23 
 -11  -6   0    0.10    0.03 
 -11  -6   0    0.10    0.02 
  11   6   0    0.09    0.01 
  11   6   0    0.08    0.01 
  10  -7   0    0.50    0.04 
 -10   7   0    0.42    0.04 
   9  -7   0    0.56    0.05 
  -9   7   0    0.66    0.04 
   8  -7   0    0.65    0.05 
   8  -7   0    0.76    0.07 
  -8   7   0    0.79    0.05 
  -8   7   0    0.75    0.08 
   7  -7   0    0.21    0.03 
  -7   7   0    0.20    0.02 
   6  -7   0    0.01    0.03 
   6  -7   0    0.03    0.02 
  -6   7   0    0.05    0.03 
  -6   7   0    0.01    0.02 
   5  -7   0    0.49    0.04 
  -5   7   0    0.42    0.05 
  -5   7   0    0.51    0.04 
  -5   7   0    0.50    0.04 
  -5   7   0    0.47    0.04 
  -5   7   0    0.49    0.04 
   4  -7   0    2.80    0.15 
  -4   7   0    2.93    0.15 
  -4   7   0    2.91    0.16 
  -4   7   0    2.98    0.15 
  -4   7   0    2.84    0.15 
   3  -7   0    0.01    0.01 
  -3   7   0    0.04    0.01 
  -3   7   0    0.01    0.02 
  -3   7   0    0.02    0.01 
  -3   7   0    0.03    0.01 
  -2   7   0    1.12    0.06 
  -2   7   0    1.05    0.07 
  -2   7   0    1.07    0.06 
  -1   7   0    0.02    0.02 
   0  -7   0   -0.03    0.21 
   0  -7   0    0.34    0.94 
  -1  -7   0    0.16    0.83 
  -1  -7   0    0.22    0.18 
  -2  -7   0    0.05    0.68 
  -3  -7   0    1.33    0.08 
  -4  -7   0    1.30    0.07 
  -4  -7   0    1.06    0.07 
  -5  -7   0    0.03    0.02 
  -5  -7   0    0.02    0.02 
  -6  -7   0    1.33    0.08 
  -6  -7   0    1.18    0.07 
  -7  -7   0    0.40    0.04 
  -7  -7   0    0.38    0.05 
  -8  -7   0    0.60    0.07 
   8   7   0    0.52    0.04 
  -9  -7   0    0.04    0.03 
  -9  -7   0    0.09    0.02 
   9   7   0    0.06    0.02 
 -10  -7   0    0.44    0.05 
 -10  -7   0    0.43    0.05 
  10   7   0    0.45    0.03 
 -11  -7   0    0.05    0.02 
 -11  -7   0    0.04    0.02 
  11   7   0    0.04    0.01 
  10  -8   0    0.01    0.01 
 -10   8   0    0.04    0.02 
   9  -8   0   -0.01    0.02 
  -9   8   0   -0.01    0.02 
   8  -8   0    2.83    0.15 
  -8   8   0    2.87    0.15 
   7  -8   0    0.36    0.03 
   7  -8   0    0.33    0.04 
  -7   8   0    0.39    0.05 
  -7   8   0    0.40    0.03 
   6  -8   0   13.53    0.66 
  -6   8   0   13.21    0.66 
  -6   8   0   13.13    0.67 
   5  -8   0    3.05    0.15 
   5  -8   0    2.59    0.16 
  -5   8   0    3.00    0.15 
  -5   8   0    2.98    0.17 
  -5   8   0    2.83    0.15 
  -5   8   0    2.98    0.15 
   4  -8   0   14.77    0.74 
  -4   8   0   14.99    0.74 
  -4   8   0   14.68    0.75 
  -4   8   0   14.87    0.74 
  -4   8   0   15.20    0.74 
   3  -8   0    0.13    0.02 
  -3   8   0    0.11    0.02 
  -3   8   0    0.13    0.02 
  -3   8   0    0.13    0.02 
   2  -8   0    1.49    0.08 
  -2   8   0    1.44    0.09 
  -2   8   0    1.44    0.08 
   1  -8   0    0.03    0.02 
  -1   8   0    0.05    0.01 
   0  -8   0   -0.17    1.07 
   0  -8   0   -0.05    0.27 
  -1  -8   0    1.49    1.03 
  -1  -8   0    2.23    0.38 
  -1  -8   0    2.61    0.17 
  -2  -8   0    0.03    0.02 
  -3  -8   0    0.15    0.03 
  -3  -8   0    0.10    0.02 
  -4  -8   0    0.53    0.04 
  -4  -8   0    0.64    0.05 
  -5  -8   0    0.08    0.03 
  -5  -8   0    0.11    0.02 
  -6  -8   0    1.41    0.09 
  -6  -8   0    1.69    0.10 
  -7  -8   0    0.23    0.04 
  -7  -8   0    0.22    0.03 
  -8  -8   0    0.15    0.03 
  -8  -8   0    0.17    0.03 
   8   8   0    0.14    0.02 
  -9  -8   0    0.09    0.03 
  -9  -8   0    0.13    0.03 
   9   8   0    0.07    0.02 
 -10  -8   0    0.59    0.05 
 -10  -8   0    0.56    0.05 
  10   8   0    0.57    0.04 
  10  -9   0    0.01    0.01 
 -10   9   0    0.00    0.01 
   9  -9   0    0.05    0.02 
  -9   9   0    0.02    0.02 
   8  -9   0    0.26    0.03 
  -8   9   0    0.31    0.03 
   7  -9   0    0.10    0.03 
  -7   9   0    0.09    0.02 
  -6   9   0    1.62    0.12 
  -6   9   0    1.89    0.10 
   5  -9   0    1.95    0.10 
  -5   9   0    1.86    0.10 
  -5   9   0    1.82    0.10 
  -5   9   0    1.82    0.10 
  -5   9   0    1.74    0.12 
  -4   9   0    1.01    0.06 
  -4   9   0    1.32    0.08 
   3  -9   0    0.63    0.05 
  -3   9   0    0.59    0.04 
  -3   9   0    0.65    0.04 
  -3   9   0    0.56    0.06 
  -3   9   0    0.67    0.04 
   2  -9   0   12.94    0.66 
  -2   9   0   14.02    0.66 
  -2   9   0   13.41    0.67 
  -2   9   0   13.06    0.66 
  -2   9   0   13.32    0.66 
   1  -9   0    0.07    0.02 
  -1   9   0    0.07    0.02 
  -1   9   0    0.10    0.02 
   0  -9   0    3.11    1.38 
   0  -9   0    1.19    0.37 
  -1  -9   0    0.08    0.02 
  -2  -9   0    0.01    0.02 
  -3  -9   0    0.42    0.04 
  -3  -9   0    0.39    0.05 
  -4  -9   0    2.51    0.13 
  -5  -9   0    0.28    0.03 
  -5  -9   0    0.32    0.05 
  -6  -9   0   11.52    0.55 
  -6  -9   0   10.31    0.54 
  -7  -9   0    0.42    0.05 
  -7  -9   0    0.46    0.05 
  -8  -9   0    1.39    0.09 
  -8  -9   0    1.50    0.08 
  -9  -9   0    0.03    0.02 
  -9  -9   0    0.02    0.02 
   9   9   0    0.00    0.02 
 -10  -9   0    3.07    0.17 
 -10  -9   0    3.50    0.17 
   9 -10   0   -0.01    0.01 
   8 -10   0    0.02    0.02 
  -8  10   0    0.00    0.02 
   7 -10   0    0.01    0.02 
  -7  10   0    0.05    0.02 
   6 -10   0    0.39    0.04 
  -6  10   0    0.43    0.03 
  -6  10   0    0.45    0.04 
  -6  10   0    0.39    0.05 
  -6  10   0    0.41    0.04 
   5 -10   0    0.30    0.03 
  -5  10   0    0.35    0.03 
  -5  10   0    0.25    0.03 
  -5  10   0    0.32    0.05 
  -5  10   0    0.27    0.03 
  -5  10   0    0.28    0.03 
   4 -10   0    0.24    0.03 
  -4  10   0    0.21    0.02 
  -4  10   0    0.18    0.04 
  -4  10   0    0.27    0.03 
  -4  10   0    0.27    0.02 
   3 -10   0    1.22    0.08 
  -3  10   0    1.27    0.09 
  -3  10   0    1.20    0.07 
  -3  10   0    1.26    0.07 
  -3  10   0    1.26    0.07 
  -2  10   0    1.12    0.06 
  -2  10   0    1.02    0.06 
  -1  10   0    1.93    0.10 
  -1  10   0    1.97    0.10 
   0 -10   0    0.07    0.03 
   0  10   0    0.11    0.02 
  -1 -10   0    0.05    0.03 
  -1 -10   0    0.05    0.02 
  -2 -10   0   16.42    0.83 
  -2 -10   0   17.08    0.83 
  -3 -10   0    0.62    0.05 
  -4 -10   0    0.31    0.04 
  -4 -10   0    0.25    0.03 
  -5 -10   0    0.31    0.04 
  -5 -10   0    0.29    0.03 
  -6 -10   0    1.43    0.10 
  -7 -10   0    0.69    0.05 
  -7 -10   0    0.63    0.06 
  -8 -10   0    1.02    0.06 
  -8 -10   0    0.90    0.07 
  -9 -10   0    0.06    0.02 
  -9 -10   0    0.05    0.02 
   8 -11   0    0.06    0.02 
   7 -11   0    0.15    0.02 
  -7  11   0    0.15    0.02 
   6 -11   0    0.38    0.03 
   6 -11   0    0.43    0.04 
  -6  11   0    0.35    0.03 
  -6  11   0    0.40    0.04 
   5 -11   0    0.98    0.06 
  -5  11   0    0.89    0.08 
  -5  11   0    0.82    0.06 
  -5  11   0    1.00    0.06 
  -5  11   0    0.88    0.06 
   4 -11   0    2.52    0.14 
  -4  11   0    2.46    0.15 
  -4  11   0    2.55    0.13 
  -4  11   0    2.53    0.15 
  -4  11   0    2.52    0.13 
   3 -11   0    0.76    0.06 
  -3  11   0    0.79    0.05 
  -3  11   0    0.81    0.05 
  -3  11   0    0.83    0.05 
   2 -11   0    0.10    0.02 
  -2  11   0    0.04    0.02 
  -2  11   0    0.09    0.02 
  -2  11   0    0.09    0.02 
  -1  11   0    0.78    0.05 
  -1  11   0    0.73    0.05 
   0  11   0    2.44    0.13 
  -1 -11   0    0.05    0.02 
  -1 -11   0    0.03    0.03 
   1  11   0    0.03    0.02 
  -2 -11   0    0.22    0.04 
  -2 -11   0    0.36    0.03 
  -3 -11   0    0.09    0.03 
  -3 -11   0    0.15    0.03 
  -4 -11   0    0.37    0.05 
  -6 -11   0    6.60    0.33 
  -6 -11   0    6.51    0.34 
  -7 -11   0    0.22    0.04 
  -7 -11   0    0.23    0.03 
  -8 -11   0    0.01    0.03 
  -8 -11   0    0.01    0.02 
  -9 -11   0    0.19    0.03 
  -9 -11   0    0.17    0.02 
   8 -12   0    0.24    0.02 
   7 -12   0    0.02    0.02 
   6 -12   0    0.56    0.05 
  -6  12   0    0.52    0.04 
   5 -12   0    0.12    0.02 
   5 -12   0    0.13    0.03 
  -5  12   0    0.10    0.02 
  -5  12   0    0.11    0.02 
   4 -12   0    0.02    0.02 
  -4  12   0    0.03    0.02 
  -4  12   0    0.06    0.02 
  -4  12   0    0.04    0.02 
  -4  12   0    0.05    0.05 
  -3  12   0    0.53    0.04 
  -3  12   0    0.43    0.04 
  -3  12   0    0.54    0.06 
  -2  12   0    1.76    0.10 
  -2  12   0    1.88    0.10 
  -2  12   0    1.73    0.12 
  -2  12   0    2.00    0.11 
  -1  12   0    1.16    0.07 
  -1  12   0    1.17    0.07 
  -1  12   0    1.24    0.07 
   0 -12   0    6.40    0.33 
   0  12   0    6.56    0.32 
   0  12   0    6.47    0.32 
  -1 -12   0    0.26    0.04 
  -1 -12   0    0.25    0.04 
   1  12   0    0.28    0.03 
  -2 -12   0    5.53    0.26 
  -2 -12   0    4.95    0.27 
   2  12   0    4.89    0.26 
  -3 -12   0    0.23    0.04 
  -3 -12   0    0.22    0.04 
  -4 -12   0    0.57    0.06 
  -5 -12   0    0.67    0.06 
  -7 -12   0    0.07    0.05 
  -8 -12   0    1.86    0.11 
   7 -13   0    0.05    0.02 
   6 -13   0    0.17    0.02 
   5 -13   0   -0.02    0.02 
   5 -13   0    0.00    0.02 
  -5  13   0    0.02    0.02 
  -5  13   0    0.02    0.02 
   4 -13   0    0.15    0.02 
   4 -13   0    0.13    0.03 
  -4  13   0    0.11    0.02 
  -4  13   0    0.08    0.02 
  -4  13   0    0.09    0.02 
   3 -13   0    0.11    0.03 
  -3  13   0    0.12    0.02 
  -3  13   0    0.16    0.02 
  -3  13   0    0.08    0.07 
  -3  13   0    0.12    0.02 
   2 -13   0    0.96    0.07 
  -2  13   0    0.96    0.06 
  -2  13   0    0.98    0.06 
  -2  13   0    0.95    0.06 
   1 -13   0    0.14    0.02 
   1 -13   0    0.22    0.03 
  -1  13   0    0.21    0.03 
  -1  13   0    0.19    0.02 
  -1  13   0    0.18    0.02 
   0 -13   0    2.52    0.14 
   0  13   0    2.73    0.14 
   0  13   0    2.49    0.14 
  -1 -13   0    0.34    0.04 
   1  13   0    0.40    0.03 
   1  13   0    0.47    0.03 
  -2 -13   0    0.13    0.03 
  -2 -13   0    0.10    0.03 
   2  13   0    0.09    0.02 
  -3 -13   0    0.87    0.08 
  -3 -13   0    1.07    0.07 
   3  13   0    1.07    0.06 
  -4 -13   0    4.04    0.22 
  -5 -13   0    0.32    0.04 
  -6 -13   0    0.00    0.03 
  -7 -13   0    0.05    0.03 
   5 -14   0    0.00    0.02 
  -5  14   0    0.01    0.01 
  -4  14   0    0.63    0.04 
  -4  14   0    0.64    0.05 
  -4  14   0    0.58    0.04 
   3 -14   0    0.14    0.03 
   3 -14   0    0.16    0.02 
  -3  14   0    0.16    0.02 
  -3  14   0    0.14    0.02 
  -3  14   0    0.16    0.02 
   2 -14   0    1.93    0.12 
  -2  14   0    2.11    0.11 
  -2  14   0    2.04    0.11 
  -2  14   0    2.07    0.11 
   1 -14   0    0.10    0.03 
  -1  14   0    0.08    0.02 
  -1  14   0    0.09    0.02 
  -1  14   0    0.09    0.02 
   0 -14   0    0.25    0.04 
   0  14   0    0.30    0.03 
   0  14   0    0.29    0.03 
  -1 -14   0    0.08    0.03 
   1  14   0    0.08    0.02 
   1  14   0    0.09    0.02 
  -2 -14   0    0.00    0.03 
   3  14   0    0.05    0.02 
  -5 -14   0    0.02    0.03 
   4 -15   0    0.78    0.05 
  -4  15   0    0.77    0.05 
   3 -15   0    0.07    0.02 
  -3  15   0    0.02    0.03 
  -3  15   0    0.02    0.01 
   2 -15   0    0.23    0.03 
  -2  15   0    0.19    0.02 
  -2  15   0    0.20    0.02 
  -2  15   0    0.22    0.02 
   1 -15   0    0.02    0.03 
  -1  15   0   -0.01    0.01 
  -1  15   0    0.03    0.02 
  -1  15   0    0.00    0.02 
   0 -15   0    0.22    0.03 
   0  15   0    0.23    0.02 
   0  15   0    0.27    0.02 
   1  15   0    0.02    0.02 
   1  15   0    0.01    0.01 
  -2 -15   0    0.10    0.03 
   2  15   0    0.10    0.02 
   3  15   0    0.05    0.02 
   2 -16   0    1.04    0.06 
  -2  16   0    0.96    0.06 
  -2  16   0    0.99    0.06 
   1 -16   0    0.01    0.02 
  -1  16   0    0.01    0.01 
  -1  16   0   -0.01    0.01 
   0 -16   0    0.02    0.02 
   0  16   0    0.00    0.01 
   0  16   0    0.00    0.01 
  -1 -16   0    0.39    0.03 
   1  16   0    0.41    0.03 
   1  16   0    0.38    0.03 
   2  16   0    0.79    0.04 
   2  16  -1    0.23    0.02 
   1  16  -1    0.02    0.01 
   1  16  -1    0.02    0.01 
   0  16  -1    0.15    0.02 
   0  16  -1    0.19    0.02 
   0 -16   1    0.15    0.02 
  -1  16  -1    0.34    0.03 
  -1  16  -1    0.34    0.03 
   1 -16   1    0.33    0.03 
  -2  16  -1    1.13    0.07 
  -2  16  -1    1.19    0.06 
   2 -16   1    1.15    0.07 
   3  15  -1    0.07    0.02 
   2  15  -1    0.65    0.04 
  -2 -15   1    0.70    0.05 
   1  15  -1    0.02    0.02 
   1  15  -1    0.02    0.01 
  -1 -15   1    0.04    0.02 
   0  15  -1    1.49    0.08 
   0  15  -1    1.44    0.08 
   0  15  -1    1.52    0.08 
   0 -15   1    1.61    0.09 
  -1  15  -1    0.18    0.02 
  -1  15  -1    0.15    0.02 
  -1  15  -1    0.13    0.02 
   1 -15   1    0.18    0.03 
  -2  15  -1    1.35    0.07 
  -2  15  -1    1.37    0.07 
   2 -15   1    1.38    0.08 
  -3  15  -1    0.01    0.01 
  -3  15  -1    0.02    0.01 
   3 -15   1    0.05    0.02 
  -4  15  -1    0.12    0.01 
   4 -15   1    0.14    0.02 
  -6 -14   1    0.53    0.05 
  -5 -14   1    0.04    0.02 
  -4 -14   1    0.74    0.06 
   3  14  -1    0.69    0.05 
  -3 -14   1    0.63    0.06 
  -2 -14   1    0.21    0.03 
   1  14  -1   -0.01    0.02 
   1  14  -1   -0.02    0.02 
  -1 -14   1    0.04    0.03 
   0  14  -1    0.63    0.05 
   0  14  -1    0.68    0.05 
   0  14  -1    0.66    0.05 
   0 -14   1    0.62    0.06 
  -1  14  -1    0.70    0.05 
  -1  14  -1    0.74    0.05 
  -1  14  -1    0.71    0.05 
   1 -14   1    0.66    0.06 
  -2  14  -1    0.02    0.02 
  -2  14  -1    0.02    0.02 
   2 -14   1    0.03    0.03 
  -3  14  -1    0.00    0.02 
  -3  14  -1    0.02    0.01 
  -3  14  -1   -0.02    0.02 
   3 -14   1    0.00    0.02 
  -4  14  -1    1.56    0.09 
  -4  14  -1    1.70    0.09 
   4 -14   1    1.65    0.09 
  -5  14  -1    0.07    0.01 
   5 -14   1    0.05    0.02 
  -7 -13   1    0.06    0.02 
  -6 -13   1    0.07    0.03 
  -5 -13   1    0.19    0.04 
  -4 -13   1    1.74    0.11 
   3  13  -1    0.41    0.03 
  -3 -13   1    0.35    0.04 
   2  13  -1    0.25    0.03 
  -2 -13   1    0.23    0.04 
  -2 -13   1    0.30    0.04 
   1  13  -1    0.45    0.04 
  -1 -13   1    0.43    0.04 
   0  13  -1    0.03    0.02 
   0  13  -1    0.00    0.02 
   0 -13   1    0.04    0.03 
  -1  13  -1    0.24    0.03 
  -1  13  -1    0.23    0.02 
  -1  13  -1    0.25    0.02 
  -2  13  -1    0.80    0.07 
  -2  13  -1    0.85    0.05 
  -2  13  -1    0.86    0.06 
  -2  13  -1    0.88    0.05 
  -3  13  -1    0.48    0.04 
  -3  13  -1    0.57    0.04 
  -4  13  -1    0.85    0.05 
  -4  13  -1    0.96    0.06 
   4 -13   1    0.90    0.06 
   4 -13   1    0.93    0.06 
  -5  13  -1    0.25    0.02 
  -5  13  -1    0.21    0.02 
   5 -13   1    0.22    0.03 
   6 -13   1    0.13    0.02 
   6 -13   1    0.18    0.02 
   7 -13   1    0.07    0.02 
  -7 -12   1    0.71    0.06 
  -6 -12   1   -0.01    0.03 
  -5 -12   1    0.14    0.04 
   4  12  -1   10.13    0.48 
  -4 -12   1    9.11    0.49 
   3  12  -1    0.71    0.05 
   2  12  -1    0.08    0.02 
  -2 -12   1    0.10    0.03 
  -2 -12   1    0.10    0.04 
   1  12  -1    0.09    0.02 
  -1 -12   1    0.11    0.03 
  -1 -12   1    0.06    0.03 
   0  12  -1    3.56    0.18 
   0  12  -1    3.40    0.18 
  -1  12  -1    0.76    0.05 
  -1  12  -1    0.76    0.05 
  -1  12  -1    0.68    0.05 
  -2  12  -1    0.38    0.03 
  -2  12  -1    0.32    0.03 
  -2  12  -1    0.35    0.03 
  -2  12  -1    0.41    0.05 
  -3  12  -1    0.08    0.02 
  -3  12  -1    0.06    0.02 
  -3  12  -1    0.10    0.04 
  -3  12  -1    0.06    0.02 
   3 -12   1    0.08    0.03 
  -4  12  -1    4.61    0.28 
  -4  12  -1    4.97    0.25 
  -4  12  -1    5.13    0.25 
  -4  12  -1    4.87    0.25 
   4 -12   1    4.86    0.25 
  -5  12  -1    0.40    0.04 
  -5  12  -1    0.43    0.04 
  -5  12  -1    0.44    0.04 
   5 -12   1    0.41    0.04 
  -6  12  -1    2.46    0.13 
   6 -12   1    2.58    0.14 
   6 -12   1    2.64    0.14 
   7 -12   1    0.02    0.02 
   8 -12   1    0.19    0.02 
  -9 -11   1    0.13    0.02 
  -8 -11   1    0.02    0.02 
  -8 -11   1    0.01    0.02 
  -7 -11   1    0.05    0.03 
  -6 -11   1    6.54    0.33 
  -6 -11   1    6.56    0.34 
  -5 -11   1    0.02    0.03 
  -4 -11   1    4.14    0.22 
  -3 -11   1    0.77    0.07 
  -3 -11   1    0.87    0.06 
   2  11  -1    0.01    0.02 
  -2 -11   1    0.08    0.03 
  -2 -11   1    0.01    0.03 
   1  11  -1    0.77    0.05 
  -1 -11   1    0.67    0.06 
   0  11  -1    2.18    0.12 
   0  11  -1    2.44    0.12 
   0 -11   1    1.85    0.15 
  -1  11  -1    0.00    0.02 
  -2  11  -1    0.09    0.02 
  -2  11  -1    0.07    0.02 
  -2  11  -1    0.09    0.04 
  -2  11  -1    0.10    0.02 
   2 -11   1    0.08    0.02 
  -3  11  -1    0.80    0.05 
  -3  11  -1    0.81    0.06 
  -3  11  -1    0.89    0.05 
  -3  11  -1    0.81    0.07 
   3 -11   1    0.89    0.06 
  -4  11  -1    2.09    0.11 
  -4  11  -1    2.13    0.13 
  -4  11  -1    2.19    0.11 
  -4  11  -1    2.02    0.12 
   4 -11   1    2.23    0.12 
  -5  11  -1    0.02    0.02 
  -5  11  -1    0.07    0.04 
  -5  11  -1    0.08    0.02 
   5 -11   1    0.07    0.02 
  -6  11  -1    0.77    0.05 
   6 -11   1    0.87    0.06 
  -7  11  -1    0.03    0.02 
   7 -11   1    0.06    0.02 
  -8  11  -1    0.00    0.01 
   8 -11   1    0.00    0.02 
  -9 -10   1    0.49    0.04 
  -9 -10   1    0.50    0.05 
   8  10  -1    1.78    0.10 
  -8 -10   1    1.81    0.10 
  -8 -10   1    2.00    0.11 
  -7 -10   1    0.06    0.03 
  -7 -10   1    0.09    0.02 
  -6 -10   1    0.47    0.05 
  -6 -10   1    0.52    0.06 
  -5 -10   1    2.17    0.12 
  -5 -10   1    1.97    0.11 
  -4 -10   1    0.60    0.05 
  -4 -10   1    0.73    0.06 
  -3 -10   1    1.52    0.09 
  -3 -10   1    1.52    0.10 
  -2 -10   1    6.34    0.33 
   1  10  -1    0.24    0.02 
  -1 -10   1    0.32    0.04 
   0  10  -1   10.67    0.53 
   0  10  -1   10.80    0.53 
   0 -10   1   10.38    0.54 
  -1  10  -1    0.48    0.04 
  -1  10  -1    0.51    0.04 
   1 -10   1    0.48    0.04 
  -2  10  -1   14.73    0.70 
  -2  10  -1   13.98    0.71 
  -2  10  -1   14.68    0.70 
   2 -10   1   13.32    0.70 
  -3  10  -1    0.33    0.05 
  -3  10  -1    0.35    0.03 
  -3  10  -1    0.37    0.03 
  -3  10  -1    0.34    0.03 
   3 -10   1    0.32    0.03 
  -4  10  -1   12.91    0.63 
  -4  10  -1   12.64    0.63 
  -4  10  -1   12.82    0.63 
  -4  10  -1   12.56    0.65 
   4 -10   1   12.66    0.63 
  -5  10  -1    0.27    0.04 
  -5  10  -1    0.27    0.03 
  -5  10  -1    0.34    0.03 
  -5  10  -1    0.34    0.05 
   5 -10   1    0.29    0.03 
  -6  10  -1    4.09    0.24 
  -6  10  -1    4.34    0.22 
  -6  10  -1    4.41    0.22 
   6 -10   1    4.44    0.22 
  -7  10  -1    0.04    0.02 
   7 -10   1    0.03    0.02 
  -8  10  -1    0.44    0.04 
   8 -10   1    0.42    0.04 
  -9  10  -1   -0.02    0.02 
   9 -10   1    0.01    0.01 
 -10  -9   1    0.78    0.05 
 -10  -9   1    0.81    0.06 
   9   9  -1    0.21    0.02 
  -9  -9   1    0.22    0.05 
  -8  -9   1    9.20    0.45 
  -8  -9   1    8.60    0.45 
   7   9  -1    0.83    0.07 
  -7  -9   1    0.93    0.06 
  -7  -9   1    1.03    0.07 
  -5  -9   1    4.06    0.21 
  -5  -9   1    3.80    0.20 
  -4  -9   1    1.32    0.08 
  -4  -9   1    1.46    0.09 
  -3  -9   1    3.92    0.21 
  -3  -9   1    3.82    0.20 
  -2  -9   1    0.00    0.02 
  -1  -9   1    0.10    0.02 
   0  -9   1    0.18    0.03 
  -1   9  -1    0.01    0.02 
  -1   9  -1   -0.03    0.01 
   1  -9   1    0.00    0.02 
  -3   9  -1    0.70    0.06 
  -3   9  -1    0.65    0.04 
  -3   9  -1    0.64    0.04 
  -3   9  -1    0.66    0.04 
   3  -9   1    0.68    0.05 
  -4   9  -1   25.31    1.21 
  -4   9  -1   25.34    1.21 
  -4   9  -1   22.24    1.21 
  -4   9  -1   24.26    1.21 
  -4   9  -1   25.28    1.22 
   4  -9   1   24.82    1.21 
  -5   9  -1    0.14    0.04 
  -5   9  -1    0.11    0.02 
  -5   9  -1    0.11    0.02 
  -5   9  -1    0.13    0.02 
   5  -9   1    0.15    0.03 
  -6   9  -1   17.07    0.89 
  -6   9  -1   17.77    0.88 
  -6   9  -1   17.83    0.87 
   6  -9   1   18.10    0.88 
  -7   9  -1    0.20    0.02 
   7  -9   1    0.18    0.03 
  -8   9  -1    0.34    0.03 
   8  -9   1    0.33    0.03 
  -9   9  -1    0.07    0.02 
   9  -9   1    0.02    0.02 
  10  -9   1    0.04    0.01 
  10   8  -1    0.04    0.02 
 -10  -8   1    0.04    0.02 
 -10  -8   1    0.04    0.02 
   9   8  -1    0.07    0.02 
  -9  -8   1    0.06    0.03 
  -9  -8   1    0.08    0.02 
   8   8  -1    0.11    0.02 
  -8  -8   1    0.14    0.03 
  -8  -8   1    0.11    0.03 
  -7  -8   1    0.61    0.05 
  -7  -8   1    0.64    0.06 
  -6  -8   1    0.10    0.03 
  -6  -8   1    0.12    0.02 
  -5  -8   1    0.20    0.03 
  -4  -8   1    0.98    0.07 
  -4  -8   1    1.28    0.08 
  -3  -8   1    0.73    0.05 
  -3  -8   1    0.58    0.05 
  -2  -8   1    1.65    0.09 
  -1  -8   1    3.35    1.15 
  -1  -8   1    2.39    0.18 
   0  -8   1   10.77    0.93 
   0  -8   1    7.47    1.65 
  -1   8  -1    0.02    0.01 
   1  -8   1    0.02    0.02 
  -2   8  -1    0.11    0.02 
  -2   8  -1    0.13    0.03 
  -2   8  -1    0.14    0.02 
   2  -8   1    0.11    0.02 
  -3   8  -1    2.97    0.14 
  -3   8  -1    2.84    0.16 
  -3   8  -1    2.79    0.14 
  -3   8  -1    2.86    0.15 
   3  -8   1    2.69    0.15 
  -4   8  -1    6.59    0.32 
  -4   8  -1    6.44    0.33 
  -4   8  -1    5.87    0.32 
  -4   8  -1    6.78    0.32 
  -4   8  -1    6.59    0.32 
   4  -8   1    6.44    0.33 
  -5   8  -1    3.46    0.17 
  -5   8  -1    3.33    0.18 
  -5   8  -1    3.53    0.17 
  -5   8  -1    3.40    0.19 
  -5   8  -1    3.26    0.18 
   5  -8   1    3.65    0.18 
  -6   8  -1   13.23    0.66 
  -6   8  -1   13.23    0.64 
   6  -8   1   13.50    0.64 
   6  -8   1   11.74    0.65 
  -7   8  -1    0.04    0.03 
   7  -8   1   -0.01    0.03 
   7  -8   1    0.05    0.02 
  -8   8  -1    1.16    0.07 
   8  -8   1    1.07    0.07 
  -9   8  -1    0.01    0.02 
 -10   8  -1    0.06    0.02 
  10  -8   1    0.02    0.02 
  11   7  -1    0.01    0.01 
 -11  -7   1    0.01    0.02 
 -11  -7   1    0.01    0.01 
  10   7  -1    4.63    0.23 
  10   7  -1    4.83    0.23 
 -10  -7   1    4.47    0.24 
   9   7  -1    0.00    0.02 
  -9  -7   1    0.05    0.02 
  -9  -7   1    0.00    0.03 
   8   7  -1    0.54    0.04 
  -8  -7   1    0.62    0.06 
   7   7  -1    0.48    0.04 
  -7  -7   1    0.53    0.05 
  -7  -7   1    0.45    0.05 
  -6  -7   1    0.00    0.02 
  -6  -7   1    0.03    0.02 
  -5  -7   1    0.56    0.05 
  -4  -7   1    4.65    0.24 
  -3  -7   1    1.11    0.07 
  -2  -7   1    0.57    0.89 
  -2  -7   1    0.79    0.21 
  -1  -7   1    6.75    1.26 
  -1  -7   1    7.04    0.55 
  -1  -7   1    7.45    0.40 
   0   7  -1    0.49    0.03 
  -1   7  -1    2.31    0.12 
  -1   7  -1    2.18    0.11 
  -2   7  -1    1.25    0.07 
  -2   7  -1    1.30    0.08 
  -2   7  -1    1.37    0.07 
  -3   7  -1    0.01    0.01 
  -3   7  -1    0.03    0.02 
  -3   7  -1    0.01    0.01 
  -4   7  -1    1.11    0.06 
  -4   7  -1    0.99    0.06 
  -4   7  -1    1.11    0.06 
  -4   7  -1    0.97    0.06 
   4  -7   1    1.03    0.06 
   4  -7   1    1.05    0.07 
  -5   7  -1    1.33    0.07 
  -5   7  -1    1.51    0.09 
  -5   7  -1    1.28    0.08 
  -5   7  -1    1.42    0.07 
   5  -7   1    1.39    0.08 
   5  -7   1    1.14    0.09 
  -6   7  -1    0.56    0.06 
  -6   7  -1    0.48    0.04 
   6  -7   1    0.52    0.06 
   6  -7   1    0.61    0.05 
  -7   7  -1    2.21    0.12 
  -7   7  -1    2.22    0.14 
   7  -7   1    2.08    0.14 
   7  -7   1    2.28    0.12 
  -8   7  -1    0.15    0.02 
   8  -7   1    0.15    0.03 
  -9   7  -1   -0.01    0.02 
   9  -7   1   -0.01    0.02 
 -10   7  -1    3.62    0.18 
  10  -7   1    3.53    0.18 
  11   6  -1    0.02    0.01 
  11   6  -1    0.00    0.01 
 -11  -6   1    0.03    0.02 
 -11  -6   1    0.01    0.02 
  10   6  -1    7.97    0.40 
  10   6  -1    7.78    0.40 
 -10  -6   1    8.04    0.40 
 -10  -6   1    8.26    0.41 
   9   6  -1    0.15    0.02 
   9   6  -1    0.19    0.02 
  -9  -6   1    0.18    0.03 
  -9  -6   1    0.13    0.03 
   8   6  -1    0.64    0.04 
  -8  -6   1    0.65    0.06 
  -8  -6   1    0.61    0.05 
  -7  -6   1    0.19    0.03 
  -7  -6   1    0.20    0.03 
  -6  -6   1    0.29    0.04 
  -6  -6   1    0.27    0.03 
  -5  -6   1    0.19    0.03 
  -5  -6   1    0.14    0.02 
  -4  -6   1    0.00    0.02 
  -3  -6   1    1.79    0.79 
  -2  -6   1    0.06    0.06 
  -2  -6   1   -0.08    0.16 
  -2  -6   1    0.07    0.73 
  -1  -6   1    0.13    0.06 
  -1  -6   1   -0.02    0.18 
   0  -6   1   35.53    2.41 
   0  -6   1   28.96    1.63 
   0  -6   1   33.48    1.69 
  -1   6  -1    0.21    0.03 
  -1   6  -1    0.21    0.02 
  -2   6  -1    0.21    0.02 
  -2   6  -1    0.23    0.02 
  -2   6  -1    0.15    0.03 
   2  -6   1    0.12    0.02 
  -3   6  -1    2.27    0.11 
  -3   6  -1    2.06    0.12 
  -3   6  -1    2.21    0.11 
  -4   6  -1    1.24    0.07 
  -4   6  -1    1.19    0.08 
  -4   6  -1    1.28    0.07 
   4  -6   1    1.15    0.07 
   4  -6   1    1.07    0.07 
  -5   6  -1    0.10    0.02 
  -5   6  -1    0.09    0.02 
  -5   6  -1    0.07    0.02 
   5  -6   1    0.08    0.02 
   5  -6   1    0.11    0.03 
  -6   6  -1    1.71    0.10 
  -6   6  -1    1.87    0.11 
  -6   6  -1    1.89    0.10 
   6  -6   1    1.84    0.09 
   6  -6   1    1.80    0.11 
   6  -6   1    1.84    0.10 
  -7   6  -1    0.90    0.08 
   7  -6   1    0.86    0.06 
   7  -6   1    0.91    0.05 
   7  -6   1    0.83    0.07 
  -8   6  -1    5.71    0.31 
  -8   6  -1    6.04    0.30 
   8  -6   1    5.57    0.30 
   8  -6   1    6.13    0.30 
  -9   6  -1    0.62    0.04 
   9  -6   1    0.57    0.05 
 -10   6  -1    1.90    0.10 
  10  -6   1    1.95    0.10 
 -11   6  -1    0.11    0.02 
  11   5  -1    0.05    0.01 
  11   5  -1    0.04    0.02 
 -11  -5   1    0.04    0.02 
  10   5  -1    0.03    0.02 
  10   5  -1    0.04    0.02 
 -10  -5   1    0.03    0.02 
 -10  -5   1    0.04    0.02 
   9   5  -1    1.89    0.10 
   9   5  -1    1.95    0.10 
  -9  -5   1    1.88    0.11 
  -9  -5   1    1.94    0.11 
   8   5  -1    0.95    0.06 
  -8  -5   1    0.98    0.06 
  -8  -5   1    0.96    0.07 
   7   5  -1   -0.01    0.01 
  -7  -5   1    0.02    0.02 
  -7  -5   1    0.02    0.02 
  -6  -5   1    0.80    0.05 
  -6  -5   1    0.94    0.06 
  -5  -5   1    1.36    0.08 
  -4  -5   1    1.43    1.50 
  -4  -5   1    1.65    0.81 
  -3  -5   1    0.59    0.08 
  -3  -5   1   -0.01    0.68 
  -3  -5   1    0.40    0.17 
  -2  -5   1   14.11    0.68 
  -2  -5   1   12.17    0.75 
  -1  -5   1    0.20    0.15 
   0  -5   1   -0.67    0.73 
  -1   5  -1    0.39    0.04 
  -2   5  -1    1.34    0.08 
  -2   5  -1    1.26    0.07 
   2  -5   1    1.35    0.07 
  -3   5  -1    3.12    0.17 
  -3   5  -1    3.15    0.16 
   3  -5   1    3.09    0.16 
  -4   5  -1    1.49    0.09 
  -4   5  -1    1.36    0.07 
  -4   5  -1    1.39    0.07 
   4  -5   1    1.39    0.08 
  -5   5  -1    0.56    0.04 
  -5   5  -1    0.59    0.05 
  -5   5  -1    0.52    0.04 
   5  -5   1    0.52    0.05 
   5  -5   1    0.55    0.04 
  -6   5  -1    0.26    0.03 
  -6   5  -1    0.28    0.04 
  -6   5  -1    0.23    0.02 
   6  -5   1    0.24    0.03 
   6  -5   1    0.24    0.03 
   6  -5   1    0.24    0.02 
  -7   5  -1    0.08    0.03 
   7  -5   1    0.08    0.03 
   7  -5   1    0.07    0.01 
   7  -5   1    0.04    0.02 
  -8   5  -1    1.45    0.08 
   8  -5   1    1.51    0.10 
   8  -5   1    1.47    0.09 
   8  -5   1    1.50    0.08 
  -9   5  -1    0.05    0.02 
   9  -5   1    0.05    0.02 
   9  -5   1    0.06    0.02 
 -10   5  -1    1.51    0.08 
  10  -5   1    1.55    0.09 
 -11   5  -1    0.21    0.02 
  11   4  -1    0.07    0.01 
  11   4  -1    0.05    0.02 
  11   4  -1    0.06    0.01 
 -11  -4   1    0.04    0.02 
  10   4  -1    0.53    0.04 
  10   4  -1    0.56    0.04 
  10   4  -1    0.56    0.04 
 -10  -4   1    0.53    0.05 
 -10  -4   1    0.49    0.05 
   9   4  -1    0.12    0.02 
   9   4  -1    0.18    0.02 
  -9  -4   1    0.18    0.03 
   8   4  -1    0.36    0.03 
   8   4  -1    0.34    0.03 
  -8  -4   1    0.42    0.04 
  -8  -4   1    0.37    0.05 
   7   4  -1    0.04    0.01 
  -7  -4   1    0.02    0.03 
  -6  -4   1    2.54    0.13 
  -6  -4   1    2.09    0.12 
  -5  -4   1    0.01    0.02 
  -5  -4   1    0.02    0.02 
  -4  -4   1    2.08    0.70 
  -4  -4   1    2.55    1.63 
  -3  -4   1    0.88    0.09 
  -3  -4   1    0.67    0.18 
  -2  -4   1    6.70    0.41 
  -2  -4   1    6.67    0.36 
  -2  -4   1    4.78    0.81 
  -1  -4   1    1.00    0.59 
   0  -4   1   76.44    4.08 
   0  -4   1   69.68    3.62 
  -1   4  -1    2.58    0.13 
  -1   4  -1    2.52    0.13 
  -2   4  -1    7.46    0.37 
  -3   4  -1    0.05    0.02 
   3  -4   1    0.06    0.02 
  -4   4  -1    1.02    0.06 
  -4   4  -1    1.01    0.06 
  -4   4  -1    1.08    0.07 
   4  -4   1    0.96    0.05 
   4  -4   1    1.07    0.07 
  -5   4  -1    0.19    0.02 
  -5   4  -1    0.21    0.02 
  -5   4  -1    0.21    0.03 
   5  -4   1    0.22    0.02 
   5  -4   1    0.21    0.02 
   5  -4   1    0.20    0.02 
  -6   4  -1    0.85    0.06 
  -6   4  -1    0.98    0.07 
   6  -4   1    0.89    0.06 
   6  -4   1    0.97    0.05 
   6  -4   1    0.97    0.05 
  -7   4  -1    0.43    0.05 
   7  -4   1    0.40    0.03 
   7  -4   1    0.40    0.04 
   7  -4   1    0.38    0.03 
   7  -4   1    0.39    0.03 
   7  -4   1    0.41    0.05 
  -8   4  -1    2.32    0.13 
   8  -4   1    2.40    0.13 
   8  -4   1    2.59    0.14 
   8  -4   1    2.48    0.13 
   8  -4   1    2.42    0.13 
  -9   4  -1    0.13    0.02 
   9  -4   1    0.13    0.02 
   9  -4   1    0.11    0.03 
   9  -4   1    0.19    0.02 
 -10   4  -1    1.95    0.10 
  10  -4   1    1.89    0.10 
  10  -4   1    1.67    0.10 
 -11   4  -1    0.11    0.02 
  11   3  -1    0.35    0.03 
  11   3  -1    0.36    0.03 
  11   3  -1    0.39    0.03 
 -11  -3   1    0.38    0.04 
  10   3  -1   14.92    0.71 
  10   3  -1   14.62    0.71 
 -10  -3   1   13.42    0.72 
 -10  -3   1   14.52    0.71 
   9   3  -1    0.06    0.02 
   9   3  -1    0.00    0.01 
   9   3  -1    0.02    0.02 
  -9  -3   1    0.02    0.02 
  -9  -3   1    0.02    0.02 
   8   3  -1    2.19    0.12 
  -8  -3   1    2.31    0.13 
  -8  -3   1    2.21    0.12 
   7   3  -1    0.13    0.02 
   7   3  -1    0.11    0.02 
  -7  -3   1    0.13    0.02 
  -7  -3   1    0.13    0.03 
   6   3  -1    4.27    0.21 
  -6  -3   1    4.03    0.21 
  -5  -3   1    4.36    0.95 
  -5  -3   1    2.87    3.30 
  -4  -3   1    2.48    1.93 
  -3  -3   1    0.11    0.05 
  -3  -3   1   -0.09    0.45 
  -3  -3   1    0.14    0.16 
  -2  -3   1    2.02    0.14 
  -2  -3   1    2.27    0.22 
  -2  -3   1    1.86    0.49 
  -1  -3   1   -0.04    0.41 
  -1  -3   1   -0.14    0.10 
   0   3  -1    0.03    0.01 
  -1   3  -1    0.09    0.02 
  -1   3  -1    0.14    0.01 
   1  -3   1    0.10    0.02 
  -2   3  -1   32.02    1.58 
  -3   3  -1    1.38    0.07 
  -3   3  -1    1.32    0.08 
   3  -3   1    1.34    0.07 
  -4   3  -1   13.60    0.71 
  -4   3  -1   15.02    0.72 
   4  -3   1   14.53    0.71 
  -5   3  -1    0.56    0.05 
   5  -3   1    0.52    0.04 
   5  -3   1    0.53    0.03 
   5  -3   1    0.52    0.03 
  -6   3  -1    4.42    0.23 
  -6   3  -1    4.04    0.22 
   6  -3   1    4.33    0.22 
   6  -3   1    4.36    0.22 
   6  -3   1    4.46    0.22 
   7  -3   1    0.27    0.02 
   7  -3   1    0.28    0.02 
   7  -3   1    0.24    0.03 
   7  -3   1    0.31    0.03 
  -8   3  -1    0.42    0.04 
   8  -3   1    0.37    0.05 
   8  -3   1    0.46    0.03 
   8  -3   1    0.45    0.03 
   8  -3   1    0.49    0.04 
  -9   3  -1    0.56    0.04 
   9  -3   1    0.59    0.04 
   9  -3   1    0.65    0.04 
   9  -3   1    0.59    0.06 
   9  -3   1    0.63    0.04 
 -10   3  -1    9.94    0.51 
  10  -3   1   10.57    0.51 
 -11   3  -1    0.04    0.02 
  11  -3   1    0.02    0.01 
  12   2  -1    0.53    0.04 
  12   2  -1    0.67    0.04 
  11   2  -1    0.05    0.02 
  11   2  -1    0.06    0.02 
  11   2  -1    0.05    0.02 
 -11  -2   1    0.04    0.02 
  10   2  -1    0.81    0.05 
  10   2  -1    0.91    0.06 
  10   2  -1    0.88    0.05 
 -10  -2   1    0.92    0.06 
 -10  -2   1    0.90    0.06 
   9   2  -1    0.07    0.02 
   9   2  -1    0.04    0.02 
  -9  -2   1    0.04    0.02 
  -9  -2   1    0.07    0.02 
   8   2  -1    0.25    0.03 
   8   2  -1    0.33    0.03 
   8   2  -1    0.30    0.03 
  -8  -2   1    0.30    0.02 
  -8  -2   1    0.35    0.04 
  -8  -2   1    0.28    0.03 
   7   2  -1    0.12    0.02 
   7   2  -1    0.12    0.02 
  -7  -2   1    0.12    0.02 
  -7  -2   1    0.12    0.02 
  -7  -2   1    0.16    0.03 
   6   2  -1    2.33    0.13 
   6   2  -1    2.18    0.12 
  -6  -2   1    2.63    0.12 
  -6  -2   1    2.36    0.13 
   5   2  -1    0.28    0.03 
  -4  -2   1    6.73    0.96 
  -4  -2   1    7.29    2.37 
  -3  -2   1    4.88    0.72 
  -2  -2   1   22.63    1.40 
  -1  -2   1   32.34    1.61 
  -1  -2   1   31.56    1.78 
   0   2  -1   12.78    0.63 
   1  -2   1   55.73    3.17 
  -2   2  -1   11.47    0.58 
   2  -2   1   11.73    0.57 
  -3   2  -1    1.23    0.07 
   3  -2   1    1.25    0.06 
   3  -2   1    1.23    0.07 
  -4   2  -1    1.31    0.08 
   4  -2   1    1.31    0.07 
  -5   2  -1    0.80    0.06 
   5  -2   1    0.78    0.05 
   5  -2   1    0.82    0.05 
   5  -2   1    0.82    0.05 
  -6   2  -1    0.05    0.02 
  -6   2  -1    0.06    0.02 
   6  -2   1    0.04    0.02 
   6  -2   1    0.04    0.01 
   6  -2   1    0.07    0.01 
  -7   2  -1    0.35    0.03 
   7  -2   1    0.31    0.03 
   7  -2   1    0.32    0.02 
   7  -2   1    0.34    0.03 
   7  -2   1    0.33    0.04 
  -8   2  -1    5.14    0.26 
   8  -2   1    5.12    0.26 
   8  -2   1    5.11    0.26 
   8  -2   1    5.12    0.26 
   8  -2   1    5.30    0.27 
  -9   2  -1    0.31    0.03 
   9  -2   1    0.33    0.03 
   9  -2   1    0.44    0.05 
   9  -2   1    0.29    0.02 
 -10   2  -1    0.56    0.04 
  10  -2   1    0.50    0.06 
  10  -2   1    0.54    0.04 
  10  -2   1    0.54    0.04 
 -11   2  -1    0.05    0.03 
  11  -2   1    0.07    0.02 
  11   1  -1    0.03    0.01 
  11   1  -1    0.03    0.01 
  11   1  -1    0.05    0.02 
 -11  -1   1    0.00    0.02 
  10   1  -1    4.00    0.20 
  10   1  -1    4.03    0.20 
  10   1  -1    3.89    0.20 
 -10  -1   1    4.01    0.21 
   9   1  -1    0.00    0.03 
   9   1  -1    0.00    0.02 
   9   1  -1    0.02    0.01 
   9   1  -1    0.04    0.01 
  -9  -1   1    0.03    0.02 
  -9  -1   1    0.01    0.02 
  -9  -1   1    0.02    0.02 
   8   1  -1    2.71    0.14 
   8   1  -1    2.87    0.14 
   8   1  -1    2.74    0.14 
   8   1  -1    2.74    0.16 
  -8  -1   1    2.91    0.16 
  -8  -1   1    2.89    0.15 
  -8  -1   1    2.79    0.14 
   7   1  -1    1.13    0.06 
   7   1  -1    1.15    0.07 
   7   1  -1    1.14    0.06 
   7   1  -1    1.30    0.08 
  -7  -1   1    1.20    0.07 
  -7  -1   1    1.26    0.08 
  -7  -1   1    1.19    0.07 
   6   1  -1    0.15    0.01 
   6   1  -1    0.16    0.03 
  -6  -1   1    0.16    0.02 
  -6  -1   1    0.15    0.02 
   5   1  -1    2.02    0.10 
   5   1  -1    1.87    0.11 
  -4  -1   1    3.10    0.81 
   3   1  -1    1.97    0.10 
   2   1  -1    7.10    0.35 
   1   1  -1    0.19    0.02 
   0   1  -1    0.07    0.01 
   0  -1   1    0.10    0.01 
  -1   1  -1    0.09    0.01 
  -2   1  -1   19.17    0.95 
  -3   1  -1    0.48    0.04 
   3  -1   1    0.46    0.03 
   3  -1   1    0.39    0.03 
  -4   1  -1    3.54    0.18 
   4  -1   1    3.60    0.18 
   5  -1   1    0.08    0.01 
   5  -1   1    0.06    0.02 
   5  -1   1    0.07    0.01 
   6  -1   1    0.44    0.04 
   6  -1   1    0.44    0.03 
   6  -1   1    0.43    0.03 
  -7   1  -1    1.75    0.10 
  -7   1  -1    1.93    0.10 
  -7   1  -1    1.86    0.10 
   7  -1   1    1.75    0.10 
   7  -1   1    1.90    0.10 
   7  -1   1    2.09    0.11 
   7  -1   1    1.70    0.10 
  -8   1  -1    0.95    0.07 
  -8   1  -1    0.98    0.06 
   8  -1   1    1.10    0.06 
   8  -1   1    1.21    0.06 
   8  -1   1    1.11    0.08 
   8  -1   1    1.12    0.06 
  -9   1  -1    0.68    0.05 
  -9   1  -1    0.66    0.05 
   9  -1   1    0.67    0.04 
   9  -1   1    0.65    0.04 
   9  -1   1    0.69    0.05 
 -10   1  -1    0.40    0.03 
  10  -1   1    0.34    0.03 
  10  -1   1    0.28    0.03 
  10  -1   1    0.29    0.04 
  10  -1   1    0.28    0.02 
  11  -1   1    0.03    0.01 
  11  -1   1    0.04    0.01 
  11  -1   1    0.02    0.02 
  12  -1   1    0.98    0.05 
  12   0  -1    0.85    0.05 
  11   0  -1    0.03    0.01 
  11   0  -1    0.00    0.02 
  11   0  -1    0.03    0.01 
  10   0  -1   13.40    0.64 
  10   0  -1   12.93    0.64 
  10   0  -1   13.06    0.64 
 -10   0   1   12.85    0.64 
 -10   0   1   12.22    0.64 
   9   0  -1    0.01    0.02 
   9   0  -1    0.02    0.01 
   9   0  -1    0.01    0.03 
   9   0  -1    0.00    0.01 
  -9   0   1    0.03    0.02 
  -9   0   1    0.02    0.02 
  -9   0   1    0.00    0.02 
   8   0  -1    3.56    0.18 
   8   0  -1    3.75    0.20 
   8   0  -1    3.69    0.19 
   8   0  -1    3.61    0.18 
  -8   0   1    3.81    0.19 
  -8   0   1    3.64    0.19 
  -8   0   1    3.65    0.19 
   7   0  -1    0.04    0.02 
   7   0  -1    0.02    0.01 
   7   0  -1    0.02    0.01 
   7   0  -1    0.03    0.01 
  -7   0   1   -0.01    0.03 
  -7   0   1    0.03    0.02 
  -7   0   1    0.02    0.01 
   6   0  -1   11.71    0.60 
   6   0  -1   12.34    0.60 
   6   0  -1   12.51    0.61 
  -6   0   1   11.92    0.60 
   5   0  -1    2.47    0.13 
   5   0  -1    2.69    0.13 
   5   0  -1    2.30    0.12 
   4   0  -1   19.07    1.16 
  -4   0   1   22.19    1.75 
   3   0  -1    0.11    0.02 
  -3   0   1    0.08    0.02 
   2   0  -1  158.29    7.95 
  -2   0   1  163.33    8.20 
   1   0  -1    0.21    0.02 
  -1   0   1    0.22    0.02 
   0   0  -1   -0.02    0.02 
  -1   0  -1    0.10    0.01 
   1   0   1    0.09    0.01 
  -2   0  -1  139.29    6.89 
   3   0   1    0.35    0.03 
   3   0   1    0.34    0.02 
   4   0   1    8.11    0.41 
   4   0   1    8.43    0.42 
   5   0   1    0.25    0.02 
   5   0   1    0.22    0.02 
   5   0   1    0.25    0.03 
  -6   0  -1    5.61    0.29 
   6   0   1    5.73    0.29 
   6   0   1    5.97    0.29 
   6   0   1    6.07    0.30 
  -7   0  -1    0.68    0.05 
  -7   0  -1    0.59    0.04 
  -7   0  -1    0.63    0.04 
  -7   0  -1    0.64    0.04 
   7   0   1    0.59    0.04 
   7   0   1    0.63    0.04 
   7   0   1    0.63    0.06 
   7   0   1    0.67    0.04 
  -8   0  -1   26.22    1.21 
  -8   0  -1   23.41    1.20 
  -8   0  -1   22.91    1.20 
   8   0   1   25.12    1.21 
   8   0   1   24.39    1.20 
   8   0   1   24.25    1.20 
   8   0   1   23.70    1.20 
  -9   0  -1    0.18    0.03 
  -9   0  -1    0.20    0.03 
  -9   0  -1    0.18    0.02 
   9   0   1    0.16    0.02 
   9   0   1    0.17    0.02 
   9   0   1    0.20    0.02 
 -10   0  -1    6.65    0.36 
 -10   0  -1    7.25    0.36 
  10   0   1    7.32    0.36 
  10   0   1    6.90    0.37 
  10   0   1    7.33    0.36 
  10   0   1    7.46    0.36 
  11   0   1    0.11    0.02 
  11   0   1    0.10    0.02 
  12   0   1    0.25    0.02 
  11  -1  -1    0.13    0.02 
  11  -1  -1    0.16    0.02 
 -11   1   1    0.12    0.02 
  10  -1  -1    1.60    0.09 
  10  -1  -1    1.62    0.08 
  10  -1  -1    1.64    0.08 
 -10   1   1    1.44    0.09 
   9  -1  -1    0.18    0.02 
   9  -1  -1    0.11    0.04 
   9  -1  -1    0.17    0.02 
   9  -1  -1    0.16    0.02 
  -9   1   1    0.17    0.02 
  -9   1   1    0.16    0.03 
   8  -1  -1    1.14    0.07 
   8  -1  -1    1.23    0.08 
   8  -1  -1    1.19    0.06 
   8  -1  -1    1.19    0.06 
  -8   1   1    1.15    0.07 
  -8   1   1    1.20    0.07 
   7  -1  -1    0.78    0.05 
   7  -1  -1    0.75    0.05 
   7  -1  -1    0.75    0.05 
   7  -1  -1    0.83    0.06 
  -7   1   1    0.78    0.05 
  -7   1   1    0.87    0.06 
  -7   1   1    0.80    0.05 
   6  -1  -1    5.54    0.28 
   6  -1  -1    5.88    0.29 
   6  -1  -1    5.66    0.28 
   6  -1  -1    5.11    0.28 
  -6   1   1    6.20    0.28 
   5  -1  -1    0.12    0.02 
  -5   1   1    0.10    0.03 
   4  -1  -1    0.82    0.05 
  -4   1   1    0.81    0.06 
   3  -1  -1    1.36    0.07 
   3  -1  -1    1.40    0.08 
  -3   1   1    1.36    0.08 
   2  -1  -1    1.03    0.06 
  -2   1   1    1.11    0.06 
   1  -1  -1    1.23    0.06 
  -1   1   1    1.31    0.07 
   0  -1  -1    0.07    0.01 
  -1  -1  -1    1.74    0.32 
  -2  -1  -1    0.53    0.37 
  -2  -1  -1    0.90    0.68 
   3   1   1    2.98    0.15 
  -4  -1  -1    0.17    0.61 
  -4  -1  -1    0.34    2.08 
   5   1   1    1.05    0.06 
  -6  -1  -1    1.59    0.08 
   6   1   1    1.61    0.08 
  -7  -1  -1    0.14    0.02 
  -7  -1  -1    0.12    0.02 
  -7  -1  -1    0.12    0.03 
  -7  -1  -1    0.13    0.02 
   7   1   1    0.12    0.03 
   7   1   1    0.12    0.02 
   7   1   1    0.11    0.01 
  -8  -1  -1   11.08    0.55 
  -8  -1  -1   11.00    0.53 
  -8  -1  -1   10.72    0.53 
   8   1   1   11.05    0.54 
   8   1   1   10.68    0.53 
   8   1   1   10.16    0.53 
   8   1   1   10.02    0.53 
  -9  -1  -1    0.11    0.02 
  -9  -1  -1    0.11    0.03 
  -9  -1  -1    0.12    0.02 
   9   1   1    0.11    0.02 
   9   1   1    0.10    0.02 
   9   1   1    0.12    0.02 
 -10  -1  -1    0.65    0.05 
 -10  -1  -1    0.69    0.05 
  10   1   1    0.73    0.04 
  10   1   1    0.71    0.07 
  10   1   1    0.71    0.04 
  10   1   1    0.71    0.05 
  11   1   1    0.10    0.01 
  11   1   1    0.07    0.02 
  11   1   1    0.04    0.02 
  12   1   1    0.69    0.04 
  12   1   1    0.62    0.04 
 -11   2   1    0.39    0.03 
  10  -2  -1    1.07    0.07 
  10  -2  -1    1.08    0.06 
 -10   2   1    1.30    0.07 
   9  -2  -1    0.11    0.02 
   9  -2  -1    0.11    0.02 
  -9   2   1    0.14    0.02 
   8  -2  -1    5.98    0.33 
   8  -2  -1    6.44    0.32 
   8  -2  -1    7.17    0.32 
   8  -2  -1    6.21    0.32 
   8  -2  -1    6.43    0.33 
  -8   2   1    6.25    0.32 
   7  -2  -1    0.31    0.04 
   7  -2  -1    0.28    0.02 
   7  -2  -1    0.28    0.03 
   7  -2  -1    0.32    0.03 
  -7   2   1    0.32    0.02 
  -7   2   1    0.27    0.03 
   6  -2  -1    3.93    0.19 
   6  -2  -1    3.77    0.20 
   6  -2  -1    3.80    0.19 
   5  -2  -1    0.14    0.02 
   5  -2  -1    0.12    0.01 
   5  -2  -1    0.14    0.01 
  -5   2   1    0.15    0.03 
   4  -2  -1    0.35    0.04 
  -4   2   1    0.38    0.04 
   3  -2  -1    3.26    0.16 
   3  -2  -1    3.05    0.16 
  -3   2   1    3.26    0.16 
  -3   2   1    3.18    0.16 
   1  -2  -1    6.39    0.31 
   1  -2  -1    6.24    0.31 
  -1   2   1    6.09    0.31 
   0  -2  -1   28.94    1.40 
   0  -2  -1   26.94    1.55 
  -1  -2  -1    3.96    0.20 
  -2  -2  -1    5.31    0.71 
  -3  -2  -1    1.12    0.50 
  -3  -2  -1    2.99    1.00 
  -4  -2  -1    9.04    1.93 
  -5  -2  -1   -1.15    2.60 
  -5  -2  -1    0.08    0.71 
  -6  -2  -1    3.59    0.18 
  -6  -2  -1    3.24    0.17 
   6   2   1    3.28    0.17 
  -7  -2  -1    0.22    0.02 
  -7  -2  -1    0.20    0.02 
  -7  -2  -1    0.27    0.04 
  -7  -2  -1    0.25    0.03 
   7   2   1    0.20    0.02 
   7   2   1    0.21    0.02 
  -8  -2  -1    0.16    0.02 
  -8  -2  -1    0.26    0.03 
   8   2   1    0.20    0.02 
   8   2   1    0.21    0.02 
  -9  -2  -1    0.15    0.03 
  -9  -2  -1    0.10    0.03 
   9   2   1    0.12    0.02 
   9   2   1    0.13    0.02 
   9   2   1    0.09    0.02 
 -10  -2  -1    1.78    0.10 
 -10  -2  -1    1.81    0.11 
  10   2   1    1.88    0.10 
  10   2   1    1.89    0.10 
  10   2   1    1.85    0.10 
 -11  -2  -1    0.05    0.02 
  11   2   1    0.07    0.01 
  11   2   1    0.05    0.02 
  11   2   1    0.07    0.02 
  12   2   1    0.22    0.02 
  12   2   1    0.16    0.02 
 -11   3   1    0.08    0.02 
  10  -3  -1   10.97    0.53 
 -10   3   1   10.36    0.53 
   9  -3  -1    0.52    0.04 
   9  -3  -1    0.61    0.06 
   9  -3  -1    0.51    0.04 
  -9   3   1    0.47    0.04 
   8  -3  -1    5.04    0.26 
   8  -3  -1    5.02    0.26 
   8  -3  -1    5.10    0.26 
   8  -3  -1    5.22    0.25 
  -8   3   1    5.09    0.26 
   7  -3  -1    1.39    0.07 
   7  -3  -1    1.39    0.09 
   7  -3  -1    1.39    0.07 
   7  -3  -1    1.38    0.08 
  -7   3   1    1.34    0.08 
   6  -3  -1    2.97    0.15 
   6  -3  -1    3.13    0.15 
   6  -3  -1    2.87    0.15 
   6  -3  -1    2.78    0.16 
  -6   3   1    3.16    0.16 
  -6   3   1    2.74    0.15 
   5  -3  -1    1.71    0.10 
   5  -3  -1    1.71    0.09 
   5  -3  -1    1.68    0.09 
  -5   3   1    1.69    0.10 
   4  -3  -1   18.03    0.89 
  -4   3   1   17.88    0.89 
   3  -3  -1    0.94    0.06 
   3  -3  -1    0.89    0.05 
  -3   3   1    0.91    0.06 
  -3   3   1    0.94    0.05 
   2  -3  -1   17.19    0.84 
  -2   3   1   16.92    0.84 
  -2   3   1   17.04    0.84 
   1  -3  -1    0.30    0.02 
  -1   3   1    0.28    0.03 
   0  -3  -1    0.93    0.05 
  -1  -3  -1    0.02    0.01 
  -2  -3  -1    1.06    0.30 
  -3  -3  -1    0.34    0.42 
  -3  -3  -1    0.65    0.78 
  -4  -3  -1   -0.12    1.61 
  -5  -3  -1   -0.33    2.00 
  -5  -3  -1    0.27    0.65 
  -6  -3  -1   15.61    0.79 
  -6  -3  -1   16.16    0.80 
  -7  -3  -1    3.71    0.18 
   7   3   1    3.12    0.17 
  -8  -3  -1    0.75    0.06 
  -8  -3  -1    0.81    0.06 
   8   3   1    0.85    0.05 
   8   3   1    0.83    0.05 
  -9  -3  -1    0.06    0.03 
  -9  -3  -1    0.12    0.03 
   9   3   1    0.11    0.02 
   9   3   1    0.09    0.02 
 -10  -3  -1    0.10    0.03 
 -10  -3  -1    0.14    0.03 
  10   3   1    0.13    0.02 
  10   3   1    0.16    0.02 
  10   3   1    0.15    0.02 
 -11  -3  -1    0.02    0.02 
  11   3   1    0.03    0.01 
  11   3   1    0.07    0.02 
  12   3   1    1.88    0.10 
  12   3   1    1.92    0.10 
 -11   4   1    0.15    0.02 
  10  -4  -1    0.77    0.05 
 -10   4   1    0.71    0.05 
   9  -4  -1    0.04    0.02 
   9  -4  -1    0.01    0.03 
   9  -4  -1    0.04    0.02 
  -9   4   1    0.05    0.03 
   8  -4  -1    3.41    0.17 
   8  -4  -1    3.45    0.17 
   8  -4  -1    3.37    0.17 
  -8   4   1    3.23    0.19 
  -8   4   1    3.22    0.17 
   7  -4  -1    0.07    0.02 
   7  -4  -1    0.07    0.02 
  -7   4   1    0.11    0.04 
   6  -4  -1    1.69    0.09 
   6  -4  -1    1.71    0.09 
   6  -4  -1    1.79    0.10 
   6  -4  -1    1.69    0.09 
  -6   4   1    1.64    0.09 
  -6   4   1    1.68    0.11 
   5  -4  -1    2.11    0.12 
   5  -4  -1    2.04    0.11 
  -5   4   1    2.20    0.12 
   4  -4  -1    0.24    0.03 
  -4   4   1    0.31    0.02 
  -4   4   1    0.33    0.03 
  -4   4   1    0.24    0.03 
   3  -4  -1    2.90    0.15 
  -3   4   1    2.99    0.15 
   2  -4  -1   21.21    1.05 
  -2   4   1   22.09    1.05 
  -2   4   1   20.49    1.05 
   1  -4  -1    1.17    0.06 
  -1   4   1    1.19    0.07 
   0  -4  -1    5.66    0.28 
  -1  -4  -1   16.53    0.82 
  -2  -4  -1   26.90    1.32 
  -3  -4  -1    3.18    0.73 
  -3  -4  -1    3.06    0.48 
  -4  -4  -1    5.82    1.14 
  -5  -4  -1    1.78    1.51 
  -5  -4  -1    0.27    0.65 
  -6  -4  -1    0.25    0.03 
  -6  -4  -1    0.22    0.03 
  -7  -4  -1    0.21    0.03 
  -7  -4  -1    0.22    0.03 
  -7  -4  -1    0.15    0.02 
   7   4   1    0.16    0.02 
  -8  -4  -1    4.77    0.25 
  -8  -4  -1    5.18    0.26 
   8   4   1    4.59    0.24 
  -9  -4  -1    0.30    0.03 
  -9  -4  -1    0.24    0.04 
   9   4   1    0.27    0.02 
  10   4   1    0.28    0.03 
  10   4   1    0.39    0.03 
 -11  -4  -1    0.12    0.02 
 -11  -4  -1    0.13    0.02 
  11   4   1    0.13    0.02 
  11   4   1    0.16    0.02 
  11   4   1    0.14    0.02 
 -11   5   1    0.03    0.02 
  10  -5  -1    5.10    0.26 
 -10   5   1    5.17    0.26 
   9  -5  -1    0.08    0.02 
   9  -5  -1    0.09    0.02 
  -9   5   1    0.08    0.02 
   8  -5  -1    2.39    0.14 
   8  -5  -1    2.44    0.15 
   8  -5  -1    2.72    0.13 
  -8   5   1    2.59    0.13 
   7  -5  -1    0.08    0.03 
   7  -5  -1    0.06    0.01 
   7  -5  -1    0.05    0.02 
  -7   5   1    0.09    0.02 
  -7   5   1    0.07    0.04 
   6  -5  -1    0.19    0.02 
  -6   5   1    0.24    0.02 
  -6   5   1    0.19    0.04 
   5  -5  -1    0.62    0.04 
   5  -5  -1    0.64    0.04 
  -5   5   1    0.56    0.04 
  -5   5   1    0.61    0.06 
  -5   5   1    0.46    0.04 
  -4   5   1    2.59    0.13 
  -4   5   1    2.60    0.13 
  -4   5   1    2.75    0.14 
   3  -5  -1    0.08    0.02 
  -3   5   1    0.04    0.02 
  -3   5   1    0.12    0.01 
   2  -5  -1    3.51    0.18 
  -2   5   1    3.57    0.18 
   1  -5  -1    0.74    0.05 
  -1   5   1    0.77    0.05 
   0  -5  -1   10.40    0.52 
  -1  -5  -1    1.99    0.10 
  -2  -5  -1    1.94    0.10 
  -5  -5  -1    1.27    0.08 
  -5  -5  -1    1.40    0.08 
  -6  -5  -1    1.51    0.09 
  -6  -5  -1    1.79    0.10 
  -7  -5  -1    0.48    0.05 
  -7  -5  -1    0.45    0.04 
  -8  -5  -1    0.63    0.06 
  -8  -5  -1    0.60    0.05 
   8   5   1    0.58    0.04 
  -9  -5  -1    0.07    0.02 
  -9  -5  -1    0.04    0.03 
   9   5   1    0.06    0.02 
 -10  -5  -1    0.59    0.05 
 -10  -5  -1    0.66    0.05 
  10   5   1    0.68    0.04 
  10   5   1    0.70    0.04 
 -11  -5  -1    0.09    0.02 
 -11  -5  -1    0.11    0.02 
  11   5   1    0.09    0.02 
  11   5   1    0.09    0.01 
 -11   6   1    0.03    0.01 
  10  -6  -1    0.00    0.02 
 -10   6   1    0.00    0.02 
   9  -6  -1    0.05    0.02 
  -9   6   1    0.02    0.02 
   8  -6  -1    2.58    0.14 
   8  -6  -1    2.32    0.14 
  -8   6   1    2.59    0.13 
  -8   6   1    2.56    0.15 
   7  -6  -1    0.11    0.02 
   7  -6  -1    0.07    0.03 
   7  -6  -1    0.07    0.02 
  -7   6   1    0.09    0.04 
  -7   6   1    0.05    0.02 
   6  -6  -1    1.46    0.08 
   6  -6  -1    1.48    0.08 
   6  -6  -1    1.42    0.09 
  -6   6   1    1.41    0.08 
  -6   6   1    1.36    0.09 
   5  -6  -1    0.61    0.04 
   5  -6  -1    0.60    0.05 
  -5   6   1    0.60    0.04 
  -5   6   1    0.59    0.04 
  -5   6   1    0.60    0.04 
  -5   6   1    0.59    0.06 
   4  -6  -1    5.69    0.29 
   4  -6  -1    5.40    0.28 
  -4   6   1    5.76    0.28 
  -4   6   1    5.62    0.28 
  -4   6   1    5.71    0.29 
  -4   6   1    5.63    0.28 
   3  -6  -1    0.10    0.02 
  -3   6   1    0.18    0.02 
  -3   6   1    0.15    0.03 
  -3   6   1    0.14    0.02 
  -2   6   1   36.52    1.80 
   1  -6  -1    0.33    0.03 
   0  -6  -1    4.66    0.23 
  -1  -6  -1    0.66    0.04 
  -2  -6  -1   20.07    0.99 
  -4  -6  -1   21.94    1.09 
  -5  -6  -1    0.12    0.02 
  -5  -6  -1    0.14    0.03 
  -6  -6  -1    0.15    0.03 
  -6  -6  -1    0.18    0.02 
  -7  -6  -1    0.11    0.02 
  -7  -6  -1    0.13    0.03 
  -8  -6  -1    2.41    0.13 
  -8  -6  -1    2.58    0.14 
   8   6   1    2.32    0.13 
  -9  -6  -1    0.32    0.04 
  -9  -6  -1    0.36    0.03 
   9   6   1    0.35    0.03 
 -10  -6  -1    0.25    0.03 
 -10  -6  -1    0.20    0.03 
 -11  -6  -1    0.03    0.02 
 -11  -6  -1    0.06    0.02 
  11   6   1    0.05    0.01 
  11   6   1    0.03    0.01 
  10  -7  -1    0.01    0.02 
 -10   7   1    0.03    0.02 
   9  -7  -1    0.29    0.03 
  -9   7   1    0.29    0.03 
   8  -7  -1    4.85    0.25 
   8  -7  -1    4.53    0.26 
  -8   7   1    4.77    0.26 
  -8   7   1    5.23    0.25 
   7  -7  -1    0.02    0.04 
   7  -7  -1    0.00    0.02 
  -7   7   1    0.01    0.02 
  -7   7   1    0.00    0.02 
   6  -7  -1    0.68    0.06 
   6  -7  -1    0.71    0.05 
  -6   7   1    0.60    0.04 
  -6   7   1    0.65    0.07 
  -6   7   1    0.63    0.04 
  -6   7   1    0.69    0.06 
   5  -7  -1    1.38    0.09 
   5  -7  -1    1.46    0.08 
  -5   7   1    1.48    0.08 
  -5   7   1    1.54    0.10 
  -5   7   1    1.51    0.08 
   4  -7  -1    0.34    0.27 
   4  -7  -1    0.24    0.09 
   3  -7  -1    0.78    0.05 
  -3   7   1    0.87    0.05 
  -3   7   1    0.82    0.05 
  -3   7   1    0.86    0.06 
  -2   7   1    2.51    0.12 
  -2   7   1    2.44    0.12 
  -2   7   1    2.43    0.13 
  -1   7   1    0.18    0.02 
   0  -7  -1   -0.53    0.84 
  -1  -7  -1    0.12    0.02 
  -4  -7  -1    2.82    0.16 
  -4  -7  -1    3.45    0.17 
  -5  -7  -1    0.54    0.04 
  -5  -7  -1    0.67    0.05 
  -6  -7  -1    0.04    0.03 
  -6  -7  -1    0.07    0.02 
  -7  -7  -1    0.06    0.02 
  -7  -7  -1    0.06    0.03 
  -8  -7  -1    5.18    0.27 
  -8  -7  -1    5.41    0.28 
  -9  -7  -1    0.34    0.05 
  -9  -7  -1    0.40    0.04 
   9   7   1    0.40    0.03 
 -10  -7  -1    1.68    0.10 
 -10  -7  -1    1.72    0.12 
  10   7   1    1.73    0.09 
 -11  -7  -1    0.84    0.05 
  11   7   1    0.82    0.05 
  10  -8  -1    0.12    0.02 
 -10   8   1    0.17    0.02 
   9  -8  -1    0.01    0.02 
  -9   8   1    0.00    0.02 
   8  -8  -1    0.86    0.06 
  -8   8   1    0.89    0.06 
   7  -8  -1    0.33    0.03 
   7  -8  -1    0.34    0.04 
  -7   8   1    0.38    0.05 
  -7   8   1    0.41    0.03 
  -7   8   1    0.36    0.03 
   6  -8  -1    2.12    0.13 
   6  -8  -1    2.32    0.12 
  -6   8   1    2.21    0.12 
  -6   8   1    2.13    0.12 
  -6   8   1    2.26    0.14 
   5  -8  -1    1.01    0.06 
  -5   8   1    1.00    0.08 
  -5   8   1    0.93    0.06 
  -5   8   1    0.89    0.06 
  -5   8   1    0.94    0.06 
   4  -8  -1    4.00    0.21 
  -4   8   1    4.10    0.20 
  -4   8   1    4.03    0.22 
  -4   8   1    3.77    0.21 
  -4   8   1    4.17    0.20 
  -4   8   1    4.09    0.20 
   3  -8  -1    0.55    0.04 
  -3   8   1    0.56    0.04 
  -3   8   1    0.55    0.04 
  -3   8   1    0.57    0.05 
  -3   8   1    0.55    0.04 
   2  -8  -1    1.31    0.08 
  -2   8   1    1.36    0.09 
  -2   8   1    1.49    0.07 
  -2   8   1    1.42    0.07 
   1  -8  -1    0.72    1.15 
   1  -8  -1    0.02    0.33 
   0  -8  -1   35.65    2.65 
   0  -8  -1   37.54    1.93 
  -3  -8  -1    0.67    0.07 
  -3  -8  -1    0.69    0.05 
  -4  -8  -1    9.84    0.45 
  -4  -8  -1    7.89    0.44 
  -5  -8  -1    0.05    0.02 
  -5  -8  -1    0.03    0.02 
  -6  -8  -1    2.65    0.14 
  -6  -8  -1    2.24    0.13 
  -7  -8  -1    0.02    0.02 
  -7  -8  -1    0.02    0.02 
  -8  -8  -1    0.84    0.06 
  -8  -8  -1    0.90    0.07 
  -9  -8  -1    0.03    0.02 
  -9  -8  -1    0.01    0.02 
   9   8   1    0.01    0.02 
 -10  -8  -1    0.09    0.02 
  10   8   1    0.12    0.02 
  10  -9  -1    0.07    0.01 
   9  -9  -1    0.02    0.02 
  -9   9   1    0.02    0.02 
   8  -9  -1    0.10    0.02 
  -8   9   1    0.16    0.02 
   7  -9  -1    0.51    0.05 
  -7   9   1    0.60    0.04 
  -7   9   1    0.60    0.07 
   6  -9  -1    3.83    0.20 
  -6   9   1    3.81    0.19 
  -6   9   1    3.60    0.19 
  -6   9   1    3.92    0.19 
  -6   9   1    3.81    0.21 
   5  -9  -1    0.71    0.06 
  -5   9   1    0.71    0.07 
  -5   9   1    0.70    0.05 
  -5   9   1    0.75    0.05 
  -5   9   1    0.74    0.05 
   4  -9  -1   11.12    0.57 
  -4   9   1   11.76    0.57 
  -4   9   1   11.23    0.57 
  -4   9   1   11.53    0.58 
  -4   9   1   11.69    0.57 
   3  -9  -1    0.05    0.02 
  -3   9   1    0.06    0.02 
  -3   9   1    0.08    0.03 
  -3   9   1    0.08    0.02 
  -3   9   1    0.09    0.02 
  -2   9   1    0.74    0.05 
  -2   9   1    0.79    0.05 
   0  -9  -1   -0.09    0.38 
   0  -9  -1    0.05    0.07 
  -2  -9  -1    1.84    0.10 
  -3  -9  -1    0.20    0.03 
  -3  -9  -1    0.19    0.03 
  -3  -9  -1    0.20    0.03 
  -4  -9  -1    6.18    0.29 
  -4  -9  -1    5.19    0.29 
  -5  -9  -1    2.27    0.13 
  -5  -9  -1    2.12    0.12 
  -6  -9  -1    5.91    0.31 
  -6  -9  -1    6.55    0.32 
  -8  -9  -1    1.64    0.09 
  -8  -9  -1    1.66    0.10 
  -9  -9  -1    0.58    0.05 
  -9  -9  -1    0.74    0.05 
   9   9   1    0.53    0.04 
 -10  -9  -1    1.91    0.10 
 -10  -9  -1    1.81    0.10 
   9 -10  -1    0.20    0.02 
  -9  10   1    0.20    0.02 
   8 -10  -1   -0.01    0.02 
  -8  10   1    0.00    0.02 
   7 -10  -1    0.02    0.02 
  -7  10   1    0.02    0.02 
  -7  10   1   -0.01    0.02 
  -6  10   1    5.11    0.27 
  -6  10   1    5.31    0.27 
  -6  10   1    5.00    0.28 
  -6  10   1    5.63    0.27 
   5 -10  -1    1.49    0.08 
  -5  10   1    1.40    0.08 
  -5  10   1    1.46    0.08 
  -5  10   1    1.26    0.10 
  -5  10   1    1.33    0.08 
  -5  10   1    1.38    0.08 
   4 -10  -1    0.42    0.04 
  -4  10   1    0.40    0.03 
  -4  10   1    0.39    0.04 
  -4  10   1    0.40    0.05 
  -4  10   1    0.42    0.04 
   3 -10  -1    5.26    0.27 
  -3  10   1    5.24    0.27 
  -3  10   1    5.48    0.27 
  -3  10   1    5.69    0.27 
  -3  10   1    5.06    0.28 
   2 -10  -1    3.59    0.19 
  -2  10   1    3.65    0.18 
  -2  10   1    3.64    0.18 
  -2  10   1    3.43    0.19 
  -1  10   1    0.04    0.02 
  -1  10   1    0.04    0.02 
  -1 -10  -1    0.08    0.02 
  -1 -10  -1    0.09    0.02 
  -2 -10  -1    2.98    0.14 
  -2 -10  -1    2.49    0.15 
  -3 -10  -1    1.38    0.08 
  -3 -10  -1    1.42    0.10 
  -4 -10  -1    1.53    0.09 
  -5 -10  -1    0.04    0.02 
  -5 -10  -1    0.04    0.03 
  -6 -10  -1    1.52    0.09 
  -6 -10  -1    1.59    0.10 
  -7 -10  -1    0.23    0.04 
  -7 -10  -1    0.25    0.03 
  -8 -10  -1    0.02    0.02 
  -8 -10  -1    0.03    0.02 
  -9 -10  -1    0.60    0.05 
  -9 -10  -1    0.65    0.05 
 -10 -10  -1    0.25    0.03 
   8 -11  -1    0.07    0.02 
   7 -11  -1    0.20    0.02 
  -7  11   1    0.19    0.02 
   6 -11  -1    0.22    0.03 
   6 -11  -1    0.26    0.03 
  -6  11   1    0.25    0.05 
  -6  11   1    0.30    0.02 
  -6  11   1    0.27    0.03 
  -5  11   1    0.01    0.02 
  -5  11   1    0.02    0.02 
  -5  11   1    0.05    0.02 
  -5  11   1    0.01    0.03 
   4 -11  -1    6.22    0.31 
  -4  11   1    5.60    0.32 
  -4  11   1    6.12    0.31 
  -4  11   1    6.25    0.31 
  -4  11   1    6.30    0.31 
   3 -11  -1    0.60    0.05 
  -3  11   1    0.56    0.04 
  -3  11   1    0.61    0.04 
  -3  11   1    0.62    0.07 
  -3  11   1    0.61    0.05 
   2 -11  -1    6.65    0.34 
  -2  11   1    6.74    0.34 
  -2  11   1    6.81    0.34 
  -1  11   1    0.65    0.05 
  -1  11   1    0.67    0.05 
   0  11   1    2.26    0.12 
  -1 -11  -1    1.11    0.07 
  -1 -11  -1    1.03    0.06 
  -1 -11  -1    0.90    0.07 
  -2 -11  -1    0.50    0.05 
  -2 -11  -1    0.63    0.05 
  -3 -11  -1    0.26    0.03 
  -3 -11  -1    0.26    0.04 
  -4 -11  -1    3.57    0.19 
  -4 -11  -1    3.31    0.18 
  -5 -11  -1    0.43    0.05 
  -5 -11  -1    0.49    0.04 
  -7 -11  -1    0.59    0.05 
  -7 -11  -1    0.57    0.05 
  -8 -11  -1    0.76    0.05 
  -8 -11  -1    0.79    0.06 
  -9 -11  -1    0.11    0.02 
   8 -12  -1    1.10    0.06 
   7 -12  -1    0.13    0.02 
   6 -12  -1    0.19    0.03 
  -6  12   1    0.22    0.02 
   5 -12  -1    0.27    0.03 
   5 -12  -1    0.26    0.03 
  -5  12   1    0.29    0.03 
  -5  12   1    0.30    0.03 
  -5  12   1    0.25    0.03 
   4 -12  -1    0.05    0.02 
  -4  12   1    0.06    0.04 
  -4  12   1    0.03    0.02 
  -4  12   1    0.05    0.02 
  -4  12   1    0.05    0.02 
   3 -12  -1    1.15    0.08 
  -3  12   1    1.28    0.07 
  -3  12   1    1.09    0.09 
  -3  12   1    1.34    0.07 
  -3  12   1    1.27    0.07 
  -2  12   1    9.63    0.47 
  -2  12   1    9.67    0.47 
  -2  12   1    8.26    0.48 
  -2  12   1    9.82    0.47 
  -1  12   1    1.25    0.07 
  -1  12   1    1.28    0.07 
   0 -12  -1    0.96    0.07 
   0 -12  -1    0.79    0.06 
   0  12   1    0.92    0.05 
   0  12   1    0.85    0.06 
  -1 -12  -1    0.21    0.03 
  -1 -12  -1    0.21    0.03 
  -1 -12  -1    0.22    0.03 
   1  12   1    0.22    0.02 
  -2 -12  -1   12.14    0.57 
  -2 -12  -1   10.61    0.57 
  -3 -12  -1    0.00    0.03 
  -3 -12  -1    0.00    0.03 
  -4 -12  -1    0.67    0.06 
  -5 -12  -1    2.55    0.14 
  -6 -12  -1    2.46    0.14 
  -7 -12  -1    0.40    0.05 
  -8 -12  -1    0.58    0.05 
   7 -13  -1    0.00    0.02 
   6 -13  -1    1.18    0.07 
  -6  13   1    1.10    0.06 
   5 -13  -1   -0.01    0.02 
   5 -13  -1    0.02    0.02 
  -5  13   1    0.02    0.02 
  -5  13   1    0.00    0.02 
   4 -13  -1    0.08    0.02 
   4 -13  -1    0.11    0.03 
  -4  13   1    0.07    0.02 
  -4  13   1    0.08    0.02 
  -4  13   1    0.06    0.02 
   3 -13  -1    0.06    0.03 
  -3  13   1    0.03    0.02 
  -3  13   1    0.03    0.02 
  -3  13   1    0.06    0.04 
  -3  13   1    0.04    0.02 
   2 -13  -1    0.61    0.06 
  -2  13   1    0.61    0.05 
  -2  13   1    0.71    0.05 
  -2  13   1    0.61    0.05 
   1 -13  -1   -0.03    0.03 
   1 -13  -1    0.01    0.02 
  -1  13   1    0.02    0.02 
  -1  13   1    0.01    0.02 
   0 -13  -1    3.41    0.18 
   0  13   1    3.57    0.18 
   0  13   1    3.41    0.18 
   1  13   1    0.67    0.05 
  -2 -13  -1    2.09    0.11 
  -2 -13  -1    1.73    0.11 
   2  13   1    1.96    0.10 
  -3 -13  -1    0.04    0.03 
  -3 -13  -1    0.04    0.03 
  -4 -13  -1    0.94    0.07 
  -5 -13  -1    0.74    0.06 
  -6 -13  -1    0.06    0.04 
  -7 -13  -1    0.04    0.02 
   5 -14  -1    0.04    0.02 
  -5  14   1    0.08    0.02 
   4 -14  -1    0.06    0.03 
  -4  14   1    0.00    0.02 
  -4  14   1   -0.01    0.02 
  -4  14   1   -0.01    0.02 
   3 -14  -1    0.26    0.03 
  -3  14   1    0.28    0.03 
  -3  14   1    0.28    0.02 
   2 -14  -1    3.05    0.15 
   2 -14  -1    2.77    0.15 
  -2  14   1    2.87    0.15 
  -2  14   1    2.84    0.15 
  -2  14   1    2.86    0.15 
   1 -14  -1    0.75    0.06 
   1 -14  -1    0.71    0.05 
  -1  14   1    0.75    0.05 
  -1  14   1    0.79    0.05 
   0 -14  -1    0.40    0.04 
   0  14   1    0.40    0.04 
  -1 -14  -1    0.21    0.03 
   1  14   1    0.23    0.02 
  -2 -14  -1    1.03    0.07 
   2  14   1    0.94    0.06 
  -3 -14  -1    0.05    0.03 
  -4 -14  -1    2.12    0.12 
  -6 -14  -1    3.14    0.17 
   4 -15  -1    0.25    0.03 
   4 -15  -1    0.32    0.03 
  -4  15   1    0.39    0.03 
  -4  15   1    0.36    0.03 
   3 -15  -1    0.21    0.03 
  -3  15   1    0.21    0.02 
  -3  15   1    0.21    0.02 
  -3  15   1    0.25    0.02 
   2 -15  -1    0.10    0.03 
  -2  15   1    0.14    0.02 
  -2  15   1    0.15    0.02 
  -2  15   1    0.14    0.02 
   1 -15  -1    0.10    0.03 
  -1  15   1    0.02    0.02 
   0 -15  -1    1.13    0.08 
   0  15   1    1.18    0.07 
   0  15   1    1.16    0.07 
  -1 -15  -1    0.14    0.03 
   1  15   1    0.17    0.02 
  -2 -15  -1    0.01    0.03 
   2  15   1   -0.01    0.02 
   3 -16  -1    0.01    0.02 
  -3  16   1    0.01    0.01 
  -3  16   1    0.00    0.01 
   2 -16  -1    0.86    0.06 
  -2  16   1    0.88    0.05 
  -2  16   1    0.84    0.05 
   1 -16  -1    0.05    0.02 
  -1  16   1    0.02    0.01 
  -1  16   1    0.03    0.01 
   0 -16  -1    0.79    0.06 
   0  16   1    0.80    0.05 
   0  16   1    0.75    0.05 
  -1 -16  -1    0.36    0.03 
   1  16  -2    0.03    0.01 
   0  16  -2    0.22    0.02 
   0  16  -2    0.31    0.03 
   0 -16   2    0.28    0.03 
   3  15  -2    0.01    0.01 
   2  15  -2    0.58    0.04 
   2  15  -2    0.64    0.04 
   1  15  -2    0.70    0.04 
  -1 -15   2    0.76    0.05 
   0  15  -2    0.91    0.05 
   0  15  -2    0.80    0.05 
   0 -15   2    0.99    0.06 
  -1  15  -2    0.03    0.01 
  -1  15  -2    0.03    0.02 
  -1  15  -2    0.04    0.02 
   1 -15   2    0.04    0.02 
  -2  15  -2    0.07    0.02 
  -2  15  -2    0.05    0.01 
   2 -15   2    0.04    0.02 
  -3  15  -2    0.06    0.01 
  -3  15  -2    0.03    0.01 
   3 -15   2    0.08    0.02 
  -4  15  -2    1.01    0.06 
  -6 -14   2    0.09    0.02 
  -5 -14   2    0.02    0.02 
   4  14  -2    0.42    0.04 
  -4 -14   2    0.50    0.05 
   3  14  -2   -0.01    0.02 
   2  14  -2    0.06    0.02 
   1  14  -2    0.02    0.02 
   1  14  -2    0.00    0.02 
  -1 -14   2    0.02    0.03 
   0  14  -2    0.22    0.02 
   0  14  -2    0.24    0.02 
   0  14  -2    0.34    0.04 
   0 -14   2    0.27    0.03 
  -1  14  -2    0.06    0.02 
  -1  14  -2    0.04    0.02 
   1 -14   2    0.10    0.03 
  -2  14  -2    0.03    0.02 
  -2  14  -2    0.02    0.02 
  -2  14  -2    0.02    0.02 
   2 -14   2    0.05    0.03 
  -3  14  -2    0.10    0.02 
  -3  14  -2    0.08    0.02 
  -3  14  -2    0.10    0.02 
   3 -14   2    0.08    0.03 
  -4  14  -2    0.23    0.02 
   4 -14   2    0.23    0.03 
  -5  14  -2    0.04    0.01 
   5 -14   2    0.01    0.02 
  -7 -13   2    0.02    0.02 
  -6 -13   2    0.20    0.03 
   4  13  -2    0.17    0.02 
  -4 -13   2    0.22    0.04 
   3  13  -2    0.04    0.02 
  -3 -13   2    0.02    0.03 
   2  13  -2    0.01    0.02 
  -2 -13   2    0.01    0.03 
  -2 -13   2    0.00    0.03 
   1  13  -2    0.03    0.02 
   1  13  -2    0.03    0.02 
  -1 -13   2    0.04    0.03 
   0  13  -2    0.20    0.03 
   0  13  -2    0.16    0.02 
   0  13  -2    0.14    0.02 
   0 -13   2    0.16    0.03 
  -1  13  -2    0.12    0.02 
  -1  13  -2    0.14    0.02 
  -1  13  -2    0.12    0.02 
  -2  13  -2    0.03    0.02 
  -2  13  -2    0.05    0.02 
  -2  13  -2    0.04    0.02 
  -3  13  -2    0.07    0.02 
  -3  13  -2    0.07    0.02 
  -3  13  -2    0.07    0.02 
  -4  13  -2    0.07    0.02 
  -4  13  -2    0.04    0.02 
  -4  13  -2    0.05    0.02 
   4 -13   2    0.08    0.02 
   5 -13   2    0.44    0.04 
   6 -13   2    0.04    0.02 
  -8 -12   2    0.91    0.06 
  -7 -12   2    0.33    0.05 
   6  12  -2   -0.01    0.02 
  -6 -12   2    0.03    0.03 
  -5 -12   2    0.05    0.03 
   4  12  -2   13.75    0.67 
  -4 -12   2   13.46    0.69 
   3  12  -2    0.40    0.03 
  -3 -12   2    0.39    0.05 
  -3 -12   2    0.41    0.04 
   2  12  -2    5.03    0.25 
   1  12  -2    0.91    0.06 
   1  12  -2    1.00    0.06 
  -1 -12   2    0.97    0.07 
  -1 -12   2    0.80    0.07 
   0  12  -2    5.19    0.25 
   0  12  -2    4.72    0.25 
  -1  12  -2    0.09    0.02 
  -1  12  -2    0.10    0.02 
  -1  12  -2    0.09    0.03 
  -2  12  -2    0.01    0.02 
  -2  12  -2   -0.02    0.03 
  -2  12  -2    0.01    0.02 
  -3  12  -2    1.01    0.06 
  -3  12  -2    0.83    0.08 
  -3  12  -2    1.14    0.06 
  -3  12  -2    1.01    0.06 
   3 -12   2    1.01    0.07 
  -4  12  -2    2.97    0.15 
  -4  12  -2    2.94    0.15 
  -4  12  -2    2.86    0.17 
  -4  12  -2    2.88    0.15 
   4 -12   2    3.01    0.16 
  -5  12  -2    0.72    0.05 
   5 -12   2    0.73    0.06 
   6 -12   2    0.15    0.02 
   6 -12   2    0.11    0.02 
   7 -12   2    0.10    0.02 
  -8 -11   2    0.35    0.04 
   7  11  -2    0.16    0.02 
  -7 -11   2    0.12    0.03 
   6  11  -2    2.10    0.13 
  -6 -11   2    2.52    0.14 
   5  11  -2    0.84    0.06 
  -5 -11   2    0.86    0.07 
  -4 -11   2    7.45    0.38 
   3  11  -2    0.04    0.02 
  -3 -11   2    0.00    0.03 
  -3 -11   2    0.02    0.03 
   2  11  -2    0.31    0.03 
  -2 -11   2    0.22    0.04 
  -2 -11   2    0.23    0.03 
   1  11  -2    0.65    0.05 
  -1 -11   2    0.61    0.06 
   0  11  -2    0.36    0.03 
   0  11  -2    0.39    0.03 
   0 -11   2    0.33    0.04 
  -1  11  -2    0.11    0.02 
  -1  11  -2    0.09    0.02 
  -1  11  -2    0.08    0.02 
  -2  11  -2    2.58    0.14 
  -2  11  -2    2.68    0.14 
  -2  11  -2    2.58    0.14 
   2 -11   2    2.65    0.14 
  -3  11  -2    0.26    0.03 
  -3  11  -2    0.21    0.02 
  -3  11  -2    0.29    0.05 
  -3  11  -2    0.22    0.03 
   3 -11   2    0.28    0.03 
  -4  11  -2    0.05    0.02 
  -4  11  -2    0.04    0.04 
  -4  11  -2    0.03    0.02 
  -5  11  -2    0.00    0.02 
  -5  11  -2    0.04    0.02 
   5 -11   2    0.05    0.02 
  -6  11  -2    0.04    0.02 
   6 -11   2    0.03    0.02 
  -7  11  -2   -0.02    0.02 
   7 -11   2    0.00    0.02 
  -8  11  -2    0.01    0.01 
   8 -11   2    0.02    0.02 
   9  10  -2    0.00    0.01 
  -9 -10   2    0.02    0.02 
  -9 -10   2    0.02    0.02 
   8  10  -2    0.94    0.06 
  -8 -10   2    0.81    0.07 
  -8 -10   2    1.03    0.07 
  -7 -10   2    0.15    0.03 
  -7 -10   2    0.18    0.03 
   6  10  -2    0.39    0.03 
  -6 -10   2    0.44    0.05 
  -6 -10   2    0.43    0.04 
  -5 -10   2    0.80    0.06 
  -5 -10   2    0.82    0.07 
  -4 -10   2    0.15    0.03 
  -3 -10   2    0.09    0.03 
  -3 -10   2    0.11    0.03 
   2  10  -2    0.24    0.03 
  -2 -10   2    0.36    0.05 
   1  10  -2    0.55    0.04 
  -1 -10   2    0.56    0.06 
   0  10  -2    2.66    0.13 
   0  10  -2    2.50    0.13 
   0 -10   2    2.55    0.15 
  -1  10  -2    1.04    0.06 
  -1  10  -2    0.99    0.08 
  -1  10  -2    1.12    0.06 
   1 -10   2    0.95    0.07 
  -2  10  -2    5.73    0.30 
  -2  10  -2    5.96    0.29 
  -2  10  -2    5.88    0.29 
  -2  10  -2    5.90    0.29 
   2 -10   2    5.60    0.29 
  -3  10  -2    0.30    0.03 
  -3  10  -2    0.27    0.04 
  -3  10  -2    0.28    0.03 
  -3  10  -2    0.29    0.03 
   3 -10   2    0.31    0.03 
  -4  10  -2    0.01    0.02 
  -4  10  -2    0.00    0.02 
  -4  10  -2    0.02    0.02 
   4 -10   2    0.06    0.03 
  -5  10  -2    0.02    0.02 
  -5  10  -2    0.00    0.02 
  -5  10  -2   -0.01    0.03 
   5 -10   2    0.00    0.02 
  -6  10  -2    0.02    0.02 
  -6  10  -2    0.06    0.02 
   6 -10   2    0.04    0.02 
  -7  10  -2   -0.03    0.02 
   7 -10   2   -0.02    0.02 
  -8  10  -2    2.86    0.16 
   8 -10   2    3.57    0.17 
  -9  10  -2    0.03    0.01 
   9 -10   2    0.01    0.01 
 -10  -9   2    0.31    0.05 
   9   9  -2    0.13    0.02 
  -9  -9   2    0.17    0.02 
  -9  -9   2    0.17    0.03 
  -8  -9   2    1.59    0.10 
  -8  -9   2    1.78    0.11 
   7   9  -2    1.06    0.07 
  -7  -9   2    1.11    0.08 
  -7  -9   2    1.10    0.07 
   6   9  -2    8.23    0.43 
  -6  -9   2    8.99    0.44 
  -6  -9   2    8.58    0.43 
  -5  -9   2    1.85    0.11 
  -5  -9   2    2.05    0.12 
  -4  -9   2    3.90    0.21 
  -3  -9   2    0.40    0.03 
  -3  -9   2    0.39    0.05 
  -2  -9   2   10.39    0.52 
   1   9  -2    0.53    0.04 
  -1  -9   2    0.67    0.06 
   0   9  -2    1.36    0.07 
   0  -9   2    1.23    0.08 
  -1   9  -2    0.00    0.01 
  -1   9  -2    0.02    0.01 
   1  -9   2   -0.02    0.03 
   1  -9   2    0.00    0.02 
  -2   9  -2    8.33    0.42 
  -2   9  -2    8.74    0.42 
  -2   9  -2    8.74    0.43 
  -2   9  -2    8.33    0.42 
   2  -9   2    8.37    0.42 
  -3   9  -2    0.83    0.05 
  -3   9  -2    0.81    0.05 
  -3   9  -2    0.79    0.07 
   3  -9   2    0.81    0.06 
  -4   9  -2    2.97    0.15 
  -4   9  -2    3.21    0.17 
  -4   9  -2    2.85    0.15 
  -4   9  -2    2.81    0.15 
   4  -9   2    2.90    0.16 
  -5   9  -2    0.29    0.03 
  -5   9  -2    0.31    0.03 
  -5   9  -2    0.39    0.03 
  -5   9  -2    0.29    0.03 
  -5   9  -2    0.38    0.06 
   5  -9   2    0.32    0.03 
  -6   9  -2    5.98    0.31 
  -6   9  -2    5.88    0.29 
   6  -9   2    5.79    0.30 
  -7   9  -2    0.65    0.07 
  -7   9  -2    0.63    0.05 
   7  -9   2    0.59    0.05 
  -8   9  -2    0.68    0.05 
   8  -9   2    0.66    0.05 
  -9   9  -2    0.19    0.02 
   9  -9   2    0.20    0.02 
  10   8  -2    0.07    0.01 
 -10  -8   2    0.10    0.03 
 -10  -8   2    0.11    0.02 
   9   8  -2    0.78    0.05 
  -9  -8   2    0.67    0.06 
  -9  -8   2    0.74    0.05 
   8   8  -2    0.34    0.03 
  -8  -8   2    0.31    0.04 
  -8  -8   2    0.34    0.03 
  -7  -8   2    0.03    0.02 
  -7  -8   2    0.02    0.03 
  -6  -8   2    0.28    0.04 
  -6  -8   2    0.30    0.03 
  -5  -8   2    1.59    0.10 
  -5  -8   2    1.50    0.09 
  -4  -8   2    0.24    0.03 
  -4  -8   2    0.22    0.02 
  -3  -8   2    1.37    0.08 
  -2  -8   2    1.48    0.09 
  -1  -8   2    0.84    0.06 
   0  -8   2    0.32    1.27 
  -1   8  -2    0.63    0.06 
   1  -8   2    0.57    0.04 
  -2   8  -2    0.35    0.04 
  -2   8  -2    0.31    0.03 
  -2   8  -2    0.30    0.03 
  -2   8  -2    0.33    0.03 
   2  -8   2    0.25    0.03 
  -3   8  -2    4.95    0.24 
  -3   8  -2    4.77    0.25 
  -3   8  -2    5.01    0.25 
  -3   8  -2    4.71    0.24 
   3  -8   2    4.74    0.25 
  -4   8  -2    1.02    0.07 
  -4   8  -2    1.21    0.07 
  -4   8  -2    1.22    0.08 
  -4   8  -2    1.12    0.07 
  -4   8  -2    1.25    0.07 
   4  -8   2    1.17    0.07 
  -5   8  -2    0.76    0.06 
  -5   8  -2    0.57    0.05 
  -5   8  -2    0.70    0.07 
  -5   8  -2    0.66    0.04 
  -5   8  -2    0.65    0.04 
   5  -8   2    0.76    0.05 
  -6   8  -2    1.94    0.10 
   6  -8   2    1.81    0.12 
   6  -8   2    1.95    0.11 
  -7   8  -2    0.07    0.04 
   7  -8   2    0.06    0.04 
  -8   8  -2    1.41    0.08 
   8  -8   2    1.43    0.08 
   9  -8   2    0.16    0.03 
 -10   8  -2    0.15    0.02 
  10   7  -2    0.05    0.02 
  10   7  -2    0.05    0.02 
 -10  -7   2    0.04    0.02 
   9   7  -2    0.07    0.02 
   9   7  -2    0.11    0.02 
  -9  -7   2    0.11    0.03 
  -9  -7   2    0.10    0.03 
   8   7  -2    0.10    0.02 
  -8  -7   2    0.07    0.03 
  -8  -7   2    0.09    0.02 
   7   7  -2    0.33    0.03 
  -7  -7   2    0.33    0.03 
  -7  -7   2    0.29    0.04 
  -6  -7   2    0.08    0.02 
  -6  -7   2    0.08    0.03 
  -5  -7   2    0.28    0.04 
  -5  -7   2    0.28    0.03 
  -4  -7   2    1.76    0.10 
  -4  -7   2    1.57    0.09 
  -3  -7   2    1.44    0.11 
  -2  -7   2    3.52    1.23 
  -2  -7   2    2.59    0.45 
  -2  -7   2    2.46    0.19 
  -1  -7   2    0.24    0.08 
  -1  -7   2    0.69    1.04 
   0   7  -2   -0.01    0.01 
   0   7  -2    0.02    0.02 
  -1   7  -2    0.01    0.01 
  -1   7  -2    0.00    0.01 
  -1   7  -2    0.01    0.02 
  -2   7  -2    0.97    0.07 
  -2   7  -2    0.92    0.05 
  -2   7  -2    1.02    0.05 
   2  -7   2    0.84    0.05 
  -3   7  -2    0.03    0.01 
  -3   7  -2    0.04    0.01 
  -3   7  -2    0.02    0.02 
   3  -7   2    0.04    0.02 
  -4   7  -2    7.96    0.38 
  -4   7  -2    7.99    0.38 
  -4   7  -2    7.82    0.39 
  -4   7  -2    7.01    0.39 
   4  -7   2    7.59    0.38 
   4  -7   2    7.38    0.39 
  -5   7  -2    0.03    0.02 
  -5   7  -2    0.06    0.03 
  -5   7  -2    0.06    0.02 
  -5   7  -2    0.05    0.02 
   5  -7   2    0.05    0.03 
   5  -7   2    0.03    0.02 
  -6   7  -2    0.60    0.05 
  -6   7  -2    0.65    0.07 
  -6   7  -2    0.58    0.04 
   6  -7   2    0.58    0.06 
   6  -7   2    0.65    0.05 
  -7   7  -2    0.07    0.04 
   7  -7   2    0.07    0.03 
   7  -7   2    0.00    0.02 
  -8   7  -2    0.08    0.02 
  -8   7  -2    0.08    0.05 
   8  -7   2    0.05    0.02 
  -9   7  -2    0.12    0.02 
   9  -7   2    0.08    0.02 
 -10   7  -2    0.72    0.04 
  10  -7   2    0.47    0.04 
  11   6  -2    0.05    0.01 
  11   6  -2    0.07    0.01 
 -11  -6   2    0.08    0.02 
  10   6  -2    3.99    0.20 
  10   6  -2    4.03    0.20 
 -10  -6   2    3.93    0.21 
 -10  -6   2    4.05    0.21 
   9   6  -2    0.03    0.02 
  -9  -6   2    0.01    0.02 
  -9  -6   2    0.02    0.03 
   8   6  -2    4.66    0.24 
  -8  -6   2    4.54    0.25 
  -8  -6   2    4.66    0.24 
   7   6  -2    0.51    0.04 
  -7  -6   2    0.56    0.05 
  -7  -6   2    0.49    0.05 
  -6  -6   2   12.10    0.61 
  -5  -6   2    0.02    0.02 
  -5  -6   2    0.02    0.02 
  -4  -6   2    0.35    0.04 
  -4  -6   2    0.33    0.03 
  -3  -6   2    0.01    0.06 
  -3  -6   2    0.36    0.89 
  -3  -6   2    0.12    0.23 
  -2  -6   2   39.88    2.63 
  -2  -6   2   38.54    1.96 
  -1  -6   2    3.53    1.06 
  -1  -6   2    3.91    0.45 
  -1  -6   2    3.70    0.26 
   0   6  -2   18.03    0.89 
  -1   6  -2    0.76    0.06 
  -2   6  -2    3.52    0.18 
  -2   6  -2    3.69    0.18 
  -2   6  -2    3.50    0.19 
  -3   6  -2    0.93    0.05 
  -3   6  -2    0.90    0.06 
  -3   6  -2    0.90    0.05 
   3  -6   2    0.81    0.06 
  -4   6  -2    3.43    0.17 
  -4   6  -2    3.39    0.17 
  -4   6  -2    3.32    0.18 
  -4   6  -2    3.51    0.17 
   4  -6   2    3.10    0.17 
  -5   6  -2    0.74    0.05 
  -5   6  -2    0.78    0.05 
  -5   6  -2    0.77    0.06 
  -5   6  -2    0.77    0.05 
   5  -6   2    0.79    0.05 
   5  -6   2    0.76    0.04 
   5  -6   2    0.76    0.06 
  -6   6  -2    0.02    0.03 
  -6   6  -2    0.01    0.03 
   6  -6   2    0.00    0.03 
  -7   6  -2    0.15    0.04 
   7  -6   2    0.18    0.03 
   7  -6   2    0.20    0.02 
   7  -6   2    0.12    0.03 
  -8   6  -2    0.18    0.03 
  -8   6  -2    0.18    0.04 
   8  -6   2    0.21    0.04 
  -9   6  -2    0.02    0.02 
   9  -6   2   -0.04    0.02 
 -10   6  -2    3.66    0.19 
  10  -6   2    3.74    0.19 
 -11   6  -2    0.04    0.01 
  11   5  -2    0.30    0.03 
  11   5  -2    0.28    0.03 
  11   5  -2    0.31    0.03 
 -11  -5   2    0.28    0.03 
  10   5  -2    0.03    0.02 
  10   5  -2    0.03    0.02 
 -10  -5   2    0.03    0.02 
 -10  -5   2    0.03    0.02 
   9   5  -2    0.46    0.04 
   9   5  -2    0.53    0.04 
  -9  -5   2    0.52    0.05 
  -9  -5   2    0.50    0.05 
   8   5  -2    2.29    0.12 
   8   5  -2    2.44    0.12 
  -8  -5   2    2.39    0.13 
  -8  -5   2    2.51    0.14 
  -7  -5   2    0.06    0.03 
  -7  -5   2    0.10    0.02 
  -6  -5   2    2.57    0.14 
  -6  -5   2    2.80    0.15 
  -5  -5   2    1.12    0.07 
  -5  -5   2    1.27    0.08 
  -4  -5   2    1.11    0.88 
  -3  -5   2    0.38    0.71 
  -3  -5   2    0.06    0.06 
  -3  -5   2    0.01    0.22 
  -2  -5   2    1.21    0.23 
  -2  -5   2    1.49    0.13 
  -1  -5   2    1.51    0.13 
  -1  -5   2    1.94    0.33 
   0   5  -2    1.73    0.09 
  -1   5  -2    0.64    0.05 
  -1   5  -2    0.67    0.04 
  -2   5  -2    0.82    0.06 
  -2   5  -2    0.94    0.05 
   2  -5   2    0.87    0.06 
  -3   5  -2    0.03    0.01 
  -3   5  -2    0.05    0.02 
  -3   5  -2    0.07    0.01 
   3  -5   2    0.05    0.02 
  -4   5  -2    0.21    0.36 
  -4   5  -2    0.21    0.09 
   4  -5   2   -0.10    2.21 
  -5   5  -2    0.05    0.03 
  -5   5  -2    0.05    0.01 
   5  -5   2    0.04    0.02 
   5  -5   2    0.04    0.01 
   5  -5   2    0.06    0.02 
  -6   5  -2    2.13    0.12 
  -6   5  -2    2.05    0.10 
  -6   5  -2    1.84    0.11 
   6  -5   2    1.91    0.12 
   6  -5   2    2.08    0.10 
   6  -5   2    2.13    0.11 
  -7   5  -2    0.78    0.07 
   7  -5   2    0.82    0.05 
   7  -5   2    0.74    0.07 
   7  -5   2    0.86    0.06 
  -8   5  -2    0.05    0.02 
   8  -5   2    0.07    0.02 
   8  -5   2    0.05    0.01 
   8  -5   2    0.10    0.03 
  -9   5  -2    0.21    0.02 
   9  -5   2    0.15    0.04 
   9  -5   2    0.16    0.03 
   9  -5   2    0.22    0.02 
 -10   5  -2    2.20    0.11 
  10  -5   2    2.00    0.11 
 -11   5  -2    0.04    0.02 
  11   4  -2    0.04    0.01 
  11   4  -2    0.05    0.01 
  11   4  -2    0.02    0.02 
 -11  -4   2    0.06    0.02 
  10   4  -2    0.47    0.04 
  10   4  -2    0.49    0.04 
 -10  -4   2    0.45    0.05 
 -10  -4   2    0.42    0.05 
   9   4  -2    0.12    0.02 
   9   4  -2    0.08    0.02 
   9   4  -2    0.09    0.02 
  -9  -4   2    0.09    0.02 
  -9  -4   2    0.11    0.03 
   8   4  -2    0.79    0.05 
   8   4  -2    0.79    0.05 
  -8  -4   2    0.85    0.06 
  -8  -4   2    0.78    0.06 
   7   4  -2    0.44    0.03 
   7   4  -2    0.44    0.03 
  -7  -4   2    0.49    0.05 
  -7  -4   2    0.47    0.04 
  -6  -4   2    0.28    0.04 
  -6  -4   2    0.22    0.02 
  -5  -4   2    0.02    0.02 
  -5  -4   2    0.02    0.01 
  -4  -4   2   12.65    1.32 
  -3  -4   2    2.21    0.37 
  -3  -4   2    2.27    0.17 
  -2  -4   2    6.63    0.45 
  -2  -4   2    5.76    0.34 
  -1  -4   2    1.36    0.24 
  -1  -4   2    0.71    0.66 
   0   4  -2   16.02    0.79 
  -1   4  -2    3.45    0.17 
  -1   4  -2    3.39    0.17 
   1  -4   2    3.20    0.17 
  -2   4  -2   46.08    2.38 
  -2   4  -2   48.86    2.45 
   2  -4   2   47.18    3.24 
  -3   4  -2    2.58    0.14 
   3  -4   2    2.71    0.14 
  -4   4  -2    2.04    0.11 
  -4   4  -2    2.03    0.10 
   4  -4   2    2.06    0.11 
   4  -4   2    2.03    0.10 
   4  -4   2    2.00    0.11 
  -5   4  -2    0.05    0.01 
  -5   4  -2    0.04    0.02 
  -5   4  -2    0.05    0.02 
   5  -4   2    0.04    0.01 
   5  -4   2    0.05    0.02 
   5  -4   2    0.04    0.01 
  -6   4  -2    6.44    0.35 
  -6   4  -2    7.13    0.36 
   6  -4   2    7.03    0.35 
   6  -4   2    7.01    0.35 
   6  -4   2    7.73    0.36 
   6  -4   2    7.13    0.35 
  -7   4  -2    0.87    0.07 
   7  -4   2    0.85    0.05 
   7  -4   2    0.90    0.06 
   7  -4   2    0.81    0.05 
   7  -4   2    0.79    0.06 
   7  -4   2    0.80    0.05 
  -8   4  -2    0.62    0.04 
   8  -4   2    0.54    0.05 
   8  -4   2    0.61    0.04 
   8  -4   2    0.58    0.04 
  -9   4  -2    0.00    0.02 
   9  -4   2    0.01    0.02 
   9  -4   2    0.03    0.03 
   9  -4   2    0.02    0.01 
 -10   4  -2    1.00    0.06 
  10  -4   2    0.89    0.06 
  10  -4   2    1.03    0.06 
 -11   4  -2    0.33    0.03 
  11   3  -2    0.02    0.01 
  11   3  -2    0.05    0.01 
  11   3  -2    0.00    0.02 
 -11  -3   2    0.03    0.02 
  10   3  -2   16.61    0.81 
  10   3  -2   16.23    0.81 
  10   3  -2   15.50    0.81 
 -10  -3   2   16.76    0.82 
 -10  -3   2   16.70    0.81 
   9   3  -2    0.04    0.02 
   9   3  -2    0.06    0.02 
   8   3  -2    0.47    0.03 
   8   3  -2    0.47    0.04 
  -8  -3   2    0.45    0.05 
  -8  -3   2    0.46    0.05 
   7   3  -2    0.05    0.01 
   7   3  -2    0.03    0.01 
  -7  -3   2    0.02    0.02 
  -7  -3   2    0.02    0.02 
  -6  -3   2    5.46    0.27 
  -6  -3   2    4.99    0.26 
  -5  -3   2    2.74    0.87 
  -5  -3   2    3.07    3.61 
  -4  -3   2   19.12    1.72 
  -3  -3   2    2.60    0.19 
  -3  -3   2    2.73    0.37 
  -2  -3   2   30.10    1.52 
  -2  -3   2   27.82    1.81 
  -1  -3   2   -0.12    0.13 
  -1  -3   2   -0.30    0.50 
   0   3  -2    0.33    0.03 
  -1   3  -2    0.04    0.02 
  -1   3  -2    0.04    0.01 
  -2   3  -2    1.54    0.08 
  -2   3  -2    1.48    0.07 
   2  -3   2    1.37    0.08 
  -3   3  -2    0.10    0.02 
  -3   3  -2    0.11    0.01 
   3  -3   2    0.15    0.02 
   3  -3   2    0.11    0.01 
  -4   3  -2    4.78    0.22 
   4  -3   2    3.85    0.22 
   4  -3   2    4.40    0.22 
  -5   3  -2    0.12    0.03 
   5  -3   2    0.11    0.02 
   5  -3   2    0.11    0.01 
  -6   3  -2   13.66    0.71 
   6  -3   2   15.32    0.72 
   6  -3   2   13.97    0.72 
   6  -3   2   14.22    0.71 
   6  -3   2   15.13    0.71 
   7  -3   2    0.12    0.03 
   7  -3   2    0.03    0.02 
   7  -3   2    0.08    0.01 
   7  -3   2    0.05    0.02 
   7  -3   2    0.06    0.01 
  -8   3  -2    6.73    0.33 
   8  -3   2    6.70    0.33 
   8  -3   2    6.81    0.33 
   8  -3   2    6.55    0.33 
   8  -3   2    6.60    0.34 
   8  -3   2    6.46    0.34 
  -9   3  -2    0.58    0.04 
   9  -3   2    0.50    0.04 
   9  -3   2    0.51    0.06 
   9  -3   2    0.54    0.04 
   9  -3   2    0.52    0.04 
 -10   3  -2   14.41    0.70 
  10  -3   2   13.92    0.70 
 -11   3  -2    0.01    0.02 
  11  -3   2   -0.01    0.01 
  12   2  -2    0.11    0.01 
  11   2  -2    0.31    0.03 
  11   2  -2    0.30    0.03 
 -11  -2   2    0.32    0.03 
  10   2  -2    0.05    0.02 
  10   2  -2    0.06    0.02 
  10   2  -2    0.02    0.02 
 -10  -2   2    0.03    0.02 
 -10  -2   2    0.02    0.02 
   9   2  -2    0.36    0.03 
   9   2  -2    0.34    0.05 
   9   2  -2    0.29    0.03 
  -9  -2   2    0.27    0.04 
  -9  -2   2    0.31    0.03 
  -9  -2   2    0.35    0.03 
   8   2  -2    3.39    0.17 
   8   2  -2    3.52    0.18 
   8   2  -2    3.40    0.19 
  -8  -2   2    3.60    0.18 
  -8  -2   2    3.38    0.18 
  -8  -2   2    3.26    0.17 
   7   2  -2    0.80    0.06 
   7   2  -2    0.73    0.05 
   7   2  -2    0.68    0.04 
  -7  -2   2    0.74    0.05 
  -7  -2   2    0.81    0.06 
  -7  -2   2    0.75    0.05 
   6   2  -2    3.49    0.18 
   6   2  -2    3.78    0.19 
  -6  -2   2    3.79    0.19 
  -6  -2   2    3.36    0.18 
   5   2  -2    1.61    0.09 
   5   2  -2    1.47    0.08 
  -4  -2   2    0.85    0.62 
   3   2  -2    3.25    0.17 
  -2  -2   2  105.40    5.33 
  -2  -2   2   98.30    5.06 
  -1  -2   2   17.10    1.16 
   0   2  -2    1.36    0.07 
   0  -2   2    1.41    0.07 
  -1   2  -2   18.39    0.91 
   1  -2   2   18.56    0.91 
  -2   2  -2   33.55    1.66 
   2  -2   2   33.99    1.66 
  -3   2  -2    0.08    0.01 
  -3   2  -2    0.06    0.02 
   3  -2   2    0.07    0.01 
  -4   2  -2   31.29    1.67 
  -4   2  -2   30.21    1.58 
   4  -2   2   35.95    3.78 
  -5   2  -2    0.33    0.03 
   5  -2   2    0.28    0.03 
   5  -2   2    0.24    0.03 
   5  -2   2    0.29    0.02 
  -6   2  -2    0.73    0.05 
  -6   2  -2    0.81    0.06 
   6  -2   2    0.87    0.05 
   6  -2   2    0.80    0.05 
   7  -2   2    0.01    0.01 
   7  -2   2    0.03    0.01 
   7  -2   2    0.00    0.01 
  -8   2  -2    3.24    0.16 
   8  -2   2    3.27    0.16 
   8  -2   2    3.17    0.16 
   8  -2   2    3.13    0.18 
  -9   2  -2    0.14    0.02 
   9  -2   2    0.09    0.02 
   9  -2   2    0.15    0.04 
   9  -2   2    0.12    0.02 
 -10   2  -2    0.23    0.02 
  10  -2   2    0.26    0.03 
  10  -2   2    0.24    0.02 
  10  -2   2    0.19    0.05 
  10  -2   2    0.19    0.02 
  11  -2   2    0.56    0.04 
  12   1  -2    0.02    0.01 
  11   1  -2    0.16    0.02 
  11   1  -2    0.14    0.02 
  11   1  -2    0.14    0.02 
 -11  -1   2    0.14    0.02 
  10   1  -2    8.12    0.40 
  10   1  -2    8.13    0.40 
  10   1  -2    7.94    0.40 
 -10  -1   2    8.12    0.40 
   9   1  -2    0.33    0.03 
   9   1  -2    0.40    0.05 
   9   1  -2    0.33    0.03 
   9   1  -2    0.30    0.04 
  -9  -1   2    0.30    0.03 
  -9  -1   2    0.28    0.04 
  -9  -1   2    0.37    0.03 
   8   1  -2    0.40    0.03 
   8   1  -2    0.45    0.03 
   8   1  -2    0.34    0.04 
   8   1  -2    0.42    0.03 
  -8  -1   2    0.37    0.03 
  -8  -1   2    0.41    0.04 
  -8  -1   2    0.37    0.04 
   7   1  -2    0.84    0.05 
   7   1  -2    0.95    0.05 
   7   1  -2    0.95    0.07 
   7   1  -2    0.87    0.05 
  -7  -1   2    0.94    0.06 
  -7  -1   2    0.94    0.05 
  -7  -1   2    0.96    0.06 
   6   1  -2   11.60    0.56 
  -6  -1   2   11.23    0.57 
   5   1  -2    0.24    0.03 
   5   1  -2    0.37    0.02 
   4   1  -2   29.87    1.47 
   3   1  -2    9.35    0.47 
   3   1  -2    9.70    0.47 
   2   1  -2    6.27    0.31 
   1   1  -2    0.95    0.05 
  -1  -1   2    1.06    0.05 
   0   1  -2    0.51    0.03 
   0  -1   2    0.58    0.03 
  -1   1  -2    0.58    0.04 
  -2   1  -2    0.15    0.02 
  -3   1  -2    2.00    0.10 
   3  -1   2    1.98    0.10 
   3  -1   2    1.96    0.10 
  -4   1  -2    4.03    0.21 
   4  -1   2    4.13    0.21 
  -5   1  -2    0.23    0.03 
   5  -1   2    0.27    0.02 
   5  -1   2    0.21    0.03 
   5  -1   2    0.22    0.02 
  -6   1  -2    3.35    0.17 
   6  -1   2    3.48    0.18 
   6  -1   2    3.43    0.17 
   6  -1   2    3.59    0.17 
   6  -1   2    3.18    0.17 
  -7   1  -2    0.38    0.03 
  -7   1  -2    0.36    0.03 
  -7   1  -2    0.30    0.04 
  -7   1  -2    0.35    0.03 
   7  -1   2    0.34    0.03 
   7  -1   2    0.38    0.03 
   7  -1   2    0.38    0.04 
   7  -1   2    0.31    0.03 
  -8   1  -2   13.70    0.66 
  -8   1  -2   14.05    0.68 
   8  -1   2   12.70    0.66 
   8  -1   2   13.28    0.66 
   8  -1   2   13.36    0.67 
  -9   1  -2    0.14    0.02 
  -9   1  -2    0.08    0.02 
   9  -1   2    0.07    0.04 
   9  -1   2    0.12    0.02 
   9  -1   2    0.08    0.02 
   9  -1   2    0.12    0.02 
 -10   1  -2    0.47    0.03 
  10  -1   2    0.40    0.03 
  10  -1   2    0.37    0.03 
  10  -1   2    0.40    0.04 
  10  -1   2    0.34    0.03 
 -11   1  -2    0.42    0.03 
  11  -1   2    0.37    0.03 
  11  -1   2    0.41    0.03 
  12  -1   2    0.70    0.04 
  12   0  -2    0.03    0.01 
  11   0  -2    0.07    0.02 
  11   0  -2    0.11    0.02 
  10   0  -2    1.73    0.10 
  10   0  -2    1.84    0.09 
  10   0  -2    1.92    0.09 
 -10   0   2    1.67    0.10 
   9   0  -2    0.21    0.02 
   9   0  -2    0.20    0.02 
   9   0  -2    0.25    0.04 
   9   0  -2    0.25    0.03 
  -9   0   2    0.18    0.03 
  -9   0   2    0.21    0.02 
   8   0  -2   11.61    0.56 
   8   0  -2   11.00    0.56 
   8   0  -2   11.45    0.56 
   8   0  -2   10.99    0.57 
  -8   0   2   11.92    0.57 
  -8   0   2   11.35    0.56 
  -8   0   2   10.58    0.56 
   7   0  -2    0.06    0.01 
   7   0  -2    0.05    0.03 
   7   0  -2    0.06    0.01 
   7   0  -2    0.07    0.01 
  -7   0   2    0.05    0.02 
  -7   0   2    0.08    0.03 
  -7   0   2    0.05    0.01 
   6   0  -2    9.30    0.44 
   6   0  -2    9.49    0.45 
   6   0  -2    9.19    0.44 
   6   0  -2    8.37    0.44 
  -6   0   2    8.52    0.45 
   5   0  -2    4.13    0.21 
   5   0  -2    4.57    0.22 
   5   0  -2    4.26    0.21 
   4   0  -2    1.58    0.09 
  -4   0   2    1.49    0.09 
   3   0  -2    0.59    0.03 
   3   0  -2    0.63    0.04 
  -3   0   2    0.57    0.05 
  -2   0   2   17.20    0.85 
   1   0  -2    0.15    0.01 
  -1   0   2    0.14    0.01 
   0   0  -2   19.81    1.00 
   0   0   2   19.38    1.17 
  -1   0  -2    0.05    0.01 
   1   0   2    0.04    0.01 
  -2   0  -2   10.66    0.52 
   2   0   2   10.30    0.52 
   3   0   2    0.05    0.02 
   5   0   2    0.03    0.01 
   5   0   2    0.01    0.01 
   5   0   2    0.03    0.02 
   6   0   2    2.46    0.12 
   6   0   2    2.42    0.13 
   6   0   2    2.26    0.12 
  -7   0  -2    1.15    0.06 
  -7   0  -2    1.13    0.07 
  -7   0  -2    1.24    0.08 
  -7   0  -2    1.22    0.07 
   7   0   2    1.08    0.06 
   7   0   2    1.13    0.06 
   7   0   2    1.22    0.08 
   7   0   2    1.18    0.07 
  -8   0  -2    4.28    0.21 
  -8   0  -2    4.08    0.21 
  -8   0  -2    3.89    0.22 
   8   0   2    3.96    0.21 
   8   0   2    4.39    0.21 
   8   0   2    4.13    0.21 
  -9   0  -2    0.13    0.02 
  -9   0  -2    0.11    0.02 
  -9   0  -2    0.09    0.03 
   9   0   2    0.10    0.02 
   9   0   2    0.12    0.02 
   9   0   2    0.10    0.02 
 -10   0  -2    4.31    0.20 
  10   0   2    3.94    0.22 
  10   0   2    3.93    0.20 
  10   0   2    4.00    0.20 
  10   0   2    3.95    0.20 
  11   0   2    0.66    0.04 
  11   0   2    0.68    0.04 
  11   0   2    0.70    0.04 
  12   0   2    2.08    0.11 
  11  -1  -2    0.07    0.02 
  11  -1  -2    0.07    0.01 
  10  -1  -2    0.09    0.02 
  10  -1  -2    0.09    0.02 
  10  -1  -2    0.10    0.02 
 -10   1   2    0.09    0.02 
 -10   1   2    0.10    0.02 
   9  -1  -2    0.10    0.02 
   9  -1  -2    0.12    0.04 
   9  -1  -2    0.09    0.03 
   9  -1  -2    0.12    0.02 
  -9   1   2    0.08    0.02 
  -9   1   2    0.10    0.02 
   8  -1  -2    0.42    0.05 
   8  -1  -2    0.38    0.03 
   8  -1  -2    0.42    0.03 
   8  -1  -2    0.41    0.03 
  -8   1   2    0.36    0.04 
  -8   1   2    0.39    0.04 
   7  -1  -2    0.05    0.03 
   7  -1  -2    0.06    0.01 
   7  -1  -2    0.05    0.01 
  -7   1   2    0.03    0.02 
  -7   1   2    0.06    0.01 
   6  -1  -2    1.62    0.09 
   6  -1  -2    1.70    0.10 
   6  -1  -2    1.82    0.09 
   5  -1  -2    2.13    0.11 
   5  -1  -2    2.31    0.12 
   5  -1  -2    2.21    0.11 
   4  -1  -2    6.43    0.32 
  -4   1   2    6.47    0.33 
   3  -1  -2    0.84    0.05 
   3  -1  -2    0.86    0.05 
  -3   1   2    0.96    0.06 
   2  -1  -2    2.55    0.13 
  -2   1   2    2.63    0.13 
   1  -1  -2    2.23    0.11 
  -1   1   2    2.24    0.11 
   0  -1  -2    0.09    0.01 
   0   1   2    0.10    0.01 
  -1  -1  -2    0.13    0.01 
  -2  -1  -2   18.14    0.93 
  -2  -1  -2   18.84    0.95 
  -2  -1  -2   19.32    1.45 
  -3  -1  -2    0.87    1.31 
   4   1   2   24.85    1.23 
   5   1   2    0.44    0.04 
  -6  -1  -2    0.05    0.01 
   6   1   2    0.03    0.01 
   6   1   2    0.05    0.02 
  -7  -1  -2    0.58    0.04 
  -7  -1  -2    0.59    0.04 
  -7  -1  -2    0.65    0.04 
  -7  -1  -2    0.67    0.05 
   7   1   2    0.55    0.04 
   7   1   2    0.57    0.04 
  -8  -1  -2    0.82    0.05 
  -8  -1  -2    0.68    0.05 
  -8  -1  -2    0.76    0.05 
  -8  -1  -2    0.81    0.06 
   8   1   2    0.74    0.05 
   8   1   2    0.82    0.05 
   8   1   2    0.65    0.05 
  -9  -1  -2    0.23    0.03 
  -9  -1  -2    0.23    0.02 
  -9  -1  -2    0.22    0.03 
   9   1   2    0.20    0.02 
   9   1   2    0.23    0.02 
   9   1   2    0.23    0.02 
 -10  -1  -2    4.75    0.25 
 -10  -1  -2    5.02    0.25 
  10   1   2    4.83    0.26 
  10   1   2    4.92    0.24 
  10   1   2    4.91    0.24 
  10   1   2    4.86    0.25 
  11   1   2    1.01    0.06 
  11   1   2    1.04    0.06 
  11   1   2    1.09    0.06 
  12   1   2    0.06    0.01 
  12   1   2    0.04    0.01 
  10  -2  -2    6.46    0.32 
  10  -2  -2    6.68    0.32 
 -10   2   2    6.20    0.32 
   9  -2  -2    0.17    0.04 
   9  -2  -2    0.15    0.02 
   9  -2  -2    0.16    0.02 
   9  -2  -2    0.09    0.03 
  -9   2   2    0.13    0.02 
   8  -2  -2    0.46    0.03 
   8  -2  -2    0.38    0.03 
  -8   2   2    0.49    0.04 
  -8   2   2    0.36    0.04 
   7  -2  -2    0.12    0.02 
   7  -2  -2    0.14    0.03 
   7  -2  -2    0.15    0.02 
   7  -2  -2    0.15    0.02 
   7  -2  -2    0.15    0.02 
  -7   2   2    0.15    0.02 
  -7   2   2    0.16    0.02 
   6  -2  -2   24.84    1.24 
   6  -2  -2   25.66    1.25 
   6  -2  -2   24.93    1.24 
  -6   2   2   25.24    1.25 
   5  -2  -2    0.28    0.02 
   5  -2  -2    0.33    0.03 
   5  -2  -2    0.28    0.02 
  -5   2   2    0.35    0.04 
   4  -2  -2   10.52    0.53 
  -4   2   2   10.65    0.53 
  -4   2   2   10.61    0.52 
   3  -2  -2    4.61    0.23 
   3  -2  -2    4.37    0.23 
  -3   2   2    4.66    0.23 
  -3   2   2    4.63    0.23 
   2  -2  -2    4.56    0.22 
  -2   2   2    4.31    0.22 
   1  -2  -2    4.16    0.21 
  -1   2   2    4.21    0.21 
   0  -2  -2   15.11    0.74 
  -2  -2  -2   99.35    5.09 
  -3  -2  -2    4.29    0.99 
  -3  -2  -2    3.69    0.57 
  -4  -2  -2    4.99    1.61 
  -5  -2  -2    0.99    0.79 
  -5  -2  -2    0.20    2.50 
  -6  -2  -2    2.31    0.12 
  -6  -2  -2    1.92    0.11 
  -6  -2  -2    1.94    0.10 
  -7  -2  -2    0.10    0.02 
  -7  -2  -2    0.10    0.01 
  -7  -2  -2    0.11    0.02 
  -7  -2  -2    0.12    0.03 
   7   2   2    0.12    0.02 
   7   2   2    0.10    0.02 
  -8  -2  -2    2.12    0.11 
  -8  -2  -2    1.74    0.10 
   8   2   2    1.85    0.10 
   8   2   2    1.79    0.10 
  -9  -2  -2    0.00    0.02 
  -9  -2  -2    0.03    0.02 
   9   2   2    0.03    0.02 
   9   2   2    0.04    0.01 
   9   2   2    0.01    0.01 
 -10  -2  -2    2.47    0.13 
 -10  -2  -2    2.27    0.13 
  10   2   2    2.50    0.13 
  10   2   2    2.35    0.12 
  10   2   2    2.43    0.12 
 -11  -2  -2    0.15    0.02 
  11   2   2    0.15    0.02 
  11   2   2    0.20    0.02 
  11   2   2    0.15    0.02 
  12   2   2    0.78    0.05 
  12   2   2    0.92    0.05 
 -11   3   2    0.09    0.02 
  10  -3  -2    4.06    0.19 
 -10   3   2    3.68    0.20 
   9  -3  -2    0.15    0.02 
   9  -3  -2    0.15    0.02 
  -9   3   2    0.15    0.02 
   8  -3  -2    0.27    0.03 
   8  -3  -2    0.39    0.03 
   8  -3  -2    0.22    0.04 
  -8   3   2    0.40    0.03 
   7  -3  -2    2.61    0.13 
   7  -3  -2    2.53    0.15 
   7  -3  -2    2.59    0.14 
   7  -3  -2    2.56    0.13 
   7  -3  -2    2.67    0.13 
  -7   3   2    2.56    0.13 
   6  -3  -2   26.10    1.29 
   6  -3  -2   27.23    1.30 
   6  -3  -2   24.96    1.29 
   6  -3  -2   26.33    1.29 
  -6   3   2   25.32    1.29 
  -6   3   2   26.75    1.30 
   5  -3  -2    0.64    0.04 
   5  -3  -2    0.65    0.04 
   5  -3  -2    0.69    0.05 
  -5   3   2    0.64    0.06 
   4  -3  -2   31.13    1.57 
  -4   3   2   31.69    1.57 
  -4   3   2   32.77    1.58 
   3  -3  -2    0.35    0.02 
   3  -3  -2    0.32    0.03 
  -3   3   2    0.36    0.04 
  -3   3   2    0.37    0.02 
   2  -3  -2    0.64    0.04 
  -2   3   2    0.58    0.05 
   1  -3  -2    0.60    0.04 
  -1   3   2    0.60    0.04 
   0  -3  -2    0.35    0.03 
  -1  -3  -2    0.58    0.04 
  -3  -3  -2    2.54    0.44 
  -3  -3  -2    2.27    0.75 
  -4  -3  -2   13.94    1.82 
  -5  -3  -2    4.27    1.94 
  -5  -3  -2    3.12    0.77 
  -6  -3  -2    0.54    0.06 
  -7  -3  -2    1.46    0.09 
  -7  -3  -2    1.32    0.08 
  -7  -3  -2    1.18    0.07 
  -8  -3  -2    8.10    0.40 
  -8  -3  -2    7.43    0.41 
   8   3   2    8.41    0.40 
   8   3   2    8.09    0.40 
  -9  -3  -2    0.27    0.04 
  -9  -3  -2    0.23    0.03 
   9   3   2    0.25    0.02 
   9   3   2    0.27    0.02 
 -10  -3  -2    2.20    0.12 
 -10  -3  -2    2.06    0.12 
  10   3   2    2.18    0.11 
  10   3   2    2.14    0.11 
  10   3   2    2.17    0.11 
 -11  -3  -2    0.01    0.02 
 -11  -3  -2    0.00    0.02 
  11   3   2   -0.02    0.02 
  11   3   2    0.01    0.01 
  12   3   2    0.74    0.04 
  12   3   2    0.86    0.04 
 -11   4   2    0.23    0.02 
  10  -4  -2    1.42    0.07 
 -10   4   2    1.24    0.08 
   9  -4  -2    0.04    0.04 
   9  -4  -2    0.04    0.02 
   9  -4  -2    0.04    0.02 
  -9   4   2    0.02    0.02 
   8  -4  -2    0.74    0.04 
   8  -4  -2    0.68    0.05 
   8  -4  -2    0.72    0.04 
  -8   4   2    0.62    0.05 
   7  -4  -2    0.03    0.03 
   7  -4  -2    0.03    0.01 
   7  -4  -2   -0.01    0.02 
  -7   4   2    0.03    0.03 
   6  -4  -2    0.46    0.04 
   6  -4  -2    0.49    0.05 
   6  -4  -2    0.47    0.03 
   6  -4  -2    0.50    0.03 
  -6   4   2    0.43    0.04 
  -6   4   2    0.50    0.06 
  -6   4   2    0.47    0.04 
   5  -4  -2    2.12    0.11 
   5  -4  -2    2.03    0.11 
   5  -4  -2    2.23    0.12 
  -5   4   2    2.16    0.11 
  -5   4   2    2.22    0.12 
  -5   4   2    2.12    0.11 
   4  -4  -2   18.08    0.91 
   4  -4  -2   19.83    0.90 
  -4   4   2   17.60    0.90 
  -4   4   2   17.91    0.91 
   3  -4  -2    4.06    0.20 
  -3   4   2    3.98    0.21 
   1  -4  -2    1.35    0.07 
  -1   4   2    1.44    0.08 
   0  -4  -2   49.72    2.58 
   0  -4  -2   51.07    2.88 
   0  -4  -2   55.56    2.61 
  -1  -4  -2    9.39    0.46 
  -2  -4  -2    3.32    0.17 
  -4  -4  -2    7.73    1.09 
  -4  -4  -2    7.37    0.80 
  -5  -4  -2    0.84    1.18 
  -5  -4  -2    0.05    0.58 
  -6  -4  -2    0.43    0.04 
  -6  -4  -2    0.54    0.05 
  -7  -4  -2    0.02    0.02 
  -7  -4  -2    0.01    0.02 
  -7  -4  -2    0.00    0.02 
  -8  -4  -2    3.89    0.19 
  -8  -4  -2    3.15    0.18 
  -8  -4  -2    3.55    0.18 
   8   4   2    3.33    0.18 
  -9  -4  -2    0.89    0.06 
  -9  -4  -2    0.93    0.07 
   9   4   2    0.83    0.06 
   9   4   2    0.90    0.05 
 -10  -4  -2    4.51    0.23 
 -10  -4  -2    4.44    0.24 
  10   4   2    4.54    0.23 
 -11  -4  -2    0.06    0.02 
 -11  -4  -2    0.06    0.02 
  11   4   2    0.07    0.01 
  11   4   2    0.07    0.02 
  11   4   2    0.05    0.02 
 -11   5   2    0.26    0.02 
  10  -5  -2    6.78    0.33 
 -10   5   2    6.39    0.33 
   9  -5  -2    0.63    0.04 
   9  -5  -2    0.62    0.05 
  -9   5   2    0.65    0.05 
   8  -5  -2    8.78    0.45 
   8  -5  -2    9.32    0.44 
   8  -5  -2    8.78    0.46 
  -8   5   2    8.69    0.44 
   7  -5  -2    0.01    0.01 
   7  -5  -2    0.01    0.02 
  -7   5   2    0.00    0.02 
  -7   5   2    0.02    0.03 
   6  -5  -2    2.80    0.15 
   6  -5  -2    2.97    0.15 
  -6   5   2    2.87    0.15 
  -6   5   2    2.83    0.15 
  -6   5   2    3.07    0.17 
   5  -5  -2    0.23    0.02 
   5  -5  -2    0.25    0.02 
   5  -5  -2    0.27    0.03 
  -5   5   2    0.25    0.02 
  -5   5   2    0.26    0.04 
   4  -5  -2   23.50    1.17 
  -4   5   2   23.73    1.17 
  -4   5   2   23.88    1.17 
  -4   5   2   23.80    1.18 
  -3   5   2    0.04    0.02 
  -3   5   2    0.05    0.01 
   2  -5  -2    2.56    0.13 
   2  -5  -2    2.65    0.13 
  -2   5   2    2.33    0.13 
  -2   5   2    2.53    0.14 
   1  -5  -2    1.51    0.08 
  -1   5   2    1.59    0.09 
   0  -5  -2    6.46    0.32 
  -1  -5  -2    0.27    0.02 
  -2  -5  -2    8.75    0.43 
  -5  -5  -2    2.38    0.12 
  -5  -5  -2    1.90    0.11 
  -6  -5  -2   11.86    0.56 
  -6  -5  -2   10.30    0.55 
  -7  -5  -2    0.20    0.03 
  -7  -5  -2    0.18    0.03 
  -8  -5  -2    0.46    0.04 
  -8  -5  -2    0.46    0.05 
   8   5   2    0.40    0.03 
  -9  -5  -2    0.45    0.05 
  -9  -5  -2    0.43    0.04 
   9   5   2    0.40    0.03 
   9   5   2    0.41    0.03 
 -10  -5  -2    0.05    0.02 
 -10  -5  -2    0.03    0.02 
  10   5   2    0.08    0.02 
  10   5   2    0.08    0.02 
 -11  -5  -2    0.62    0.04 
 -11  -5  -2    0.55    0.05 
  11   5   2    0.62    0.04 
  11   5   2    0.59    0.04 
 -11   6   2   -0.01    0.01 
  10  -6  -2    0.02    0.02 
 -10   6   2    0.04    0.02 
   9  -6  -2    0.18    0.03 
  -9   6   2    0.21    0.02 
   8  -6  -2    2.07    0.13 
   8  -6  -2    2.18    0.12 
  -8   6   2    2.17    0.11 
  -8   6   2    2.09    0.14 
   7  -6  -2    0.08    0.03 
   7  -6  -2    0.04    0.02 
  -7   6   2    0.05    0.02 
  -7   6   2    0.08    0.04 
   6  -6  -2    1.60    0.10 
   6  -6  -2    1.56    0.09 
  -6   6   2    1.58    0.09 
  -6   6   2    1.50    0.08 
  -6   6   2    1.56    0.10 
   5  -6  -2    2.12    0.12 
   5  -6  -2    2.10    0.12 
  -5   6   2    2.27    0.13 
  -5   6   2    2.21    0.11 
  -5   6   2    2.24    0.11 
  -5   6   2    2.22    0.11 
   4  -6  -2   13.69    0.68 
   4  -6  -2   13.09    0.67 
  -4   6   2   14.10    0.67 
  -4   6   2   13.94    0.68 
  -4   6   2   13.66    0.67 
  -4   6   2   13.17    0.67 
  -3   6   2    0.40    0.03 
  -3   6   2    0.40    0.04 
  -3   6   2    0.37    0.03 
   2  -6  -2   19.58    0.97 
  -2   6   2   18.68    0.97 
  -2   6   2   19.17    0.97 
  -2   6   2   21.18    0.97 
   1  -6  -2    0.05    0.02 
   0  -6  -2    0.50    0.04 
  -1  -6  -2    2.64    0.14 
  -3  -6  -2    1.03    0.06 
  -5  -6  -2    0.13    0.02 
  -5  -6  -2    0.16    0.03 
  -6  -6  -2    0.27    0.03 
  -6  -6  -2    0.22    0.03 
  -7  -6  -2    0.64    0.06 
  -7  -6  -2    0.59    0.05 
  -8  -6  -2    0.46    0.04 
  -8  -6  -2    0.49    0.05 
   8   6   2    0.36    0.03 
  -9  -6  -2    0.33    0.04 
  -9  -6  -2    0.35    0.03 
   9   6   2    0.33    0.03 
 -10  -6  -2    0.38    0.04 
 -10  -6  -2    0.37    0.04 
 -11  -6  -2    0.17    0.02 
 -11  -6  -2    0.16    0.02 
  11   6   2    0.16    0.02 
  11   6   2    0.18    0.02 
  10  -7  -2    0.42    0.04 
 -10   7   2    0.48    0.04 
   9  -7  -2    0.03    0.02 
  -9   7   2    0.04    0.02 
   8  -7  -2    5.93    0.30 
   8  -7  -2    5.41    0.30 
  -8   7   2    5.75    0.31 
  -8   7   2    6.11    0.29 
   7  -7  -2    0.00    0.02 
   7  -7  -2    0.01    0.03 
  -7   7   2    0.03    0.02 
  -7   7   2    0.05    0.02 
   6  -7  -2    0.20    0.03 
   6  -7  -2    0.21    0.04 
  -6   7   2    0.24    0.02 
  -6   7   2    0.20    0.04 
  -6   7   2    0.27    0.02 
   5  -7  -2    2.66    0.14 
   5  -7  -2    2.50    0.14 
  -5   7   2    2.65    0.14 
  -5   7   2    2.72    0.15 
  -5   7   2    2.71    0.14 
   4  -7  -2    3.69    0.19 
  -4   7   2    3.75    0.20 
  -4   7   2    3.89    0.19 
  -4   7   2    3.75    0.19 
  -4   7   2    3.91    0.19 
   3  -7  -2    0.21    0.02 
  -3   7   2    0.27    0.02 
  -3   7   2    0.24    0.02 
  -3   7   2    0.22    0.03 
  -2   7   2    0.43    0.03 
   1  -7  -2    0.04    0.02 
   0  -7  -2    0.38    0.04 
  -1  -7  -2    0.08    0.02 
  -2  -7  -2    2.21    0.12 
  -3  -7  -2    1.10    0.07 
  -4  -7  -2    1.32    0.07 
  -5  -7  -2    0.03    0.02 
  -5  -7  -2    0.03    0.02 
  -6  -7  -2    0.67    0.06 
  -7  -7  -2    0.03    0.03 
  -7  -7  -2    0.06    0.02 
  -8  -7  -2    3.86    0.20 
  -8  -7  -2    3.97    0.21 
  -9  -7  -2    0.37    0.03 
  -9  -7  -2    0.31    0.04 
   9   7   2    0.35    0.03 
 -10  -7  -2    1.15    0.08 
 -10  -7  -2    1.26    0.07 
  10   7   2    1.25    0.07 
 -11  -7  -2    0.03    0.02 
 -11  -7  -2    0.04    0.02 
  11   7   2    0.03    0.01 
  10  -8  -2    0.14    0.02 
 -10   8   2    0.18    0.02 
   9  -8  -2    0.49    0.04 
  -9   8   2    0.47    0.04 
   8  -8  -2    2.63    0.14 
  -8   8   2    2.45    0.17 
  -8   8   2    2.81    0.14 
   7  -8  -2    0.04    0.02 
  -7   8   2    0.08    0.02 
  -7   8   2    0.05    0.02 
  -7   8   2    0.06    0.04 
   6  -8  -2    1.99    0.11 
  -6   8   2    1.88    0.12 
  -6   8   2    1.96    0.10 
  -6   8   2    2.03    0.11 
   5  -8  -2    0.25    0.03 
  -5   8   2    0.23    0.02 
  -5   8   2    0.23    0.04 
  -5   8   2    0.21    0.03 
  -5   8   2    0.24    0.02 
  -5   8   2    0.24    0.02 
   4  -8  -2    1.65    0.09 
  -4   8   2    1.62    0.10 
  -4   8   2    1.66    0.09 
  -4   8   2    1.60    0.09 
  -4   8   2    1.61    0.09 
   3  -8  -2    1.79    0.10 
  -3   8   2    1.97    0.10 
  -3   8   2    1.82    0.11 
  -3   8   2    1.83    0.10 
   2  -8  -2    1.67    0.09 
  -2   8   2    1.73    0.10 
  -2   8   2    1.78    0.09 
  -1   8   2    0.25    0.02 
   0  -8  -2   12.31    0.61 
  -1  -8  -2    0.67    0.05 
  -2  -8  -2    9.07    0.45 
  -3  -8  -2    3.01    0.15 
  -3  -8  -2    2.52    0.15 
  -4  -8  -2    7.26    0.34 
  -4  -8  -2    6.09    0.33 
  -4  -8  -2    6.38    0.33 
  -5  -8  -2    0.21    0.03 
  -5  -8  -2    0.21    0.02 
  -6  -8  -2    0.01    0.02 
  -6  -8  -2    0.04    0.02 
  -7  -8  -2    0.05    0.02 
  -7  -8  -2    0.03    0.02 
  -8  -8  -2    0.11    0.03 
  -8  -8  -2    0.09    0.03 
  -9  -8  -2    0.01    0.02 
  -9  -8  -2    0.01    0.02 
   9   8   2    0.00    0.02 
 -10  -8  -2    1.88    0.10 
 -10  -8  -2    1.91    0.11 
  10   8   2    1.69    0.10 
 -10   9   2    2.32    0.12 
   9  -9  -2    0.06    0.02 
  -9   9   2    0.07    0.02 
   8  -9  -2    1.74    0.10 
  -8   9   2    1.77    0.09 
   7  -9  -2    0.86    0.06 
  -7   9   2    0.84    0.05 
  -7   9   2    0.75    0.05 
  -7   9   2    0.84    0.08 
   6  -9  -2    0.15    0.03 
  -6   9   2    0.15    0.02 
  -6   9   2    0.16    0.04 
  -6   9   2    0.15    0.02 
  -6   9   2    0.15    0.02 
   5  -9  -2    2.72    0.15 
  -5   9   2    2.77    0.14 
  -5   9   2    2.83    0.16 
  -5   9   2    2.77    0.15 
  -5   9   2    2.74    0.14 
  -4   9   2    0.77    0.05 
   3  -9  -2    0.13    0.02 
  -3   9   2    0.12    0.02 
  -3   9   2    0.14    0.02 
  -3   9   2    0.13    0.02 
  -3   9   2    0.14    0.03 
   2  -9  -2    1.55    0.09 
  -2   9   2    1.56    0.08 
   1  -9  -2    0.43    0.34 
   1  -9  -2    0.82    0.11 
   1  -9  -2    0.92    0.21 
   0  -9  -2    0.23    0.14 
   0  -9  -2    0.18    0.06 
  -2  -9  -2    4.25    0.22 
  -2  -9  -2    4.21    0.22 
  -3  -9  -2    0.43    0.04 
  -3  -9  -2    0.48    0.04 
  -3  -9  -2    0.39    0.04 
  -4  -9  -2    7.01    0.35 
  -4  -9  -2    6.49    0.35 
  -4  -9  -2    7.72    0.36 
  -5  -9  -2    3.71    0.19 
  -5  -9  -2    3.12    0.18 
  -6  -9  -2    0.73    0.06 
  -6  -9  -2    0.71    0.05 
  -7  -9  -2    0.69    0.06 
  -7  -9  -2    0.74    0.05 
  -8  -9  -2    4.92    0.25 
  -8  -9  -2    4.78    0.26 
  -9  -9  -2    0.87    0.06 
  -9  -9  -2    0.81    0.06 
 -10  -9  -2    1.23    0.08 
 -10  -9  -2    1.39    0.08 
   9 -10  -2    0.18    0.02 
  -9  10   2    0.19    0.02 
   8 -10  -2    0.12    0.02 
  -8  10   2    0.19    0.02 
   7 -10  -2    0.07    0.02 
  -7  10   2    0.08    0.02 
  -7  10   2    0.13    0.02 
  -6  10   2    0.13    0.04 
  -6  10   2    0.14    0.02 
  -6  10   2    0.17    0.02 
   5 -10  -2    0.04    0.02 
  -5  10   2    0.01    0.02 
  -5  10   2    0.00    0.02 
  -5  10   2    0.07    0.04 
  -5  10   2    0.01    0.02 
  -5  10   2    0.02    0.02 
   4 -10  -2    1.02    0.07 
  -4  10   2    1.06    0.08 
  -4  10   2    1.02    0.06 
  -4  10   2    1.04    0.06 
  -4  10   2    0.96    0.07 
   3 -10  -2    0.09    0.02 
  -3  10   2    0.04    0.02 
  -3  10   2    0.06    0.02 
  -3  10   2    0.07    0.02 
  -3  10   2    0.07    0.03 
   2 -10  -2    0.08    0.02 
  -2  10   2    0.02    0.01 
  -2  10   2    0.02    0.02 
  -1  10   2    0.25    0.02 
  -1 -10  -2    0.11    0.04 
  -1 -10  -2    0.13    0.02 
  -2 -10  -2    0.05    0.02 
  -2 -10  -2    0.09    0.02 
  -2 -10  -2    0.07    0.02 
  -3 -10  -2    0.03    0.02 
  -3 -10  -2    0.05    0.02 
  -3 -10  -2    0.05    0.02 
  -4 -10  -2    2.04    0.12 
  -5 -10  -2    0.03    0.02 
  -5 -10  -2    0.03    0.03 
  -6 -10  -2    0.30    0.03 
  -6 -10  -2    0.43    0.05 
  -7 -10  -2    0.03    0.02 
  -7 -10  -2    0.04    0.03 
  -8 -10  -2    0.17    0.03 
  -8 -10  -2    0.18    0.03 
  -9 -10  -2    0.36    0.04 
  -9 -10  -2    0.37    0.04 
 -10 -10  -2    0.29    0.03 
   9 -11  -2    0.21    0.02 
   8 -11  -2    1.05    0.06 
   7 -11  -2    0.03    0.02 
  -7  11   2    0.00    0.02 
  -7  11   2    0.04    0.02 
   6 -11  -2    3.74    0.19 
   6 -11  -2    3.62    0.19 
  -6  11   2    3.75    0.19 
  -6  11   2    3.71    0.21 
  -6  11   2    3.99    0.19 
  -6  11   2    3.79    0.19 
   5 -11  -2    0.24    0.04 
  -5  11   2    0.27    0.03 
  -5  11   2    0.31    0.05 
  -5  11   2    0.27    0.03 
   4 -11  -2    4.29    0.22 
  -4  11   2    4.73    0.24 
  -4  11   2    4.14    0.22 
  -4  11   2    4.37    0.22 
  -4  11   2    4.07    0.22 
   3 -11  -2    0.27    0.03 
  -3  11   2    0.30    0.05 
  -3  11   2    0.31    0.03 
  -3  11   2    0.29    0.03 
  -3  11   2    0.34    0.03 
   2 -11  -2    3.64    0.18 
  -2  11   2    3.69    0.18 
  -2  11   2    3.68    0.18 
  -2  11   2    3.24    0.18 
  -1  11   2    0.00    0.02 
  -1  11   2    0.02    0.02 
   0  11   2    1.80    0.10 
  -1 -11  -2    0.01    0.02 
  -1 -11  -2    0.07    0.03 
  -1 -11  -2   -0.01    0.02 
  -2 -11  -2    0.32    0.03 
  -2 -11  -2    0.27    0.03 
  -3 -11  -2    1.34    0.08 
  -3 -11  -2    1.17    0.08 
  -4 -11  -2    9.84    0.48 
  -4 -11  -2    9.42    0.49 
  -5 -11  -2    0.35    0.05 
  -5 -11  -2    0.33    0.03 
  -6 -11  -2   10.20    0.50 
  -6 -11  -2    9.37    0.49 
  -7 -11  -2    0.04    0.03 
  -7 -11  -2    0.01    0.02 
  -8 -11  -2    0.46    0.04 
  -8 -11  -2    0.61    0.05 
  -9 -11  -2    0.02    0.02 
  -9 -11  -2    0.01    0.02 
   6 -12  -2    0.03    0.02 
  -6  12   2    0.03    0.02 
   5 -12  -2    0.03    0.02 
   5 -12  -2    0.01    0.02 
  -5  12   2    0.03    0.02 
  -5  12   2    0.02    0.02 
  -5  12   2    0.00    0.04 
  -5  12   2    0.03    0.02 
   4 -12  -2    5.17    0.25 
   4 -12  -2    4.83    0.25 
  -4  12   2    4.44    0.26 
  -4  12   2    4.98    0.25 
  -4  12   2    4.84    0.25 
  -4  12   2    5.06    0.25 
   3 -12  -2    0.57    0.05 
  -3  12   2    0.56    0.04 
  -3  12   2    0.54    0.04 
  -3  12   2    0.57    0.06 
  -2  12   2    0.12    0.02 
  -2  12   2    0.13    0.02 
   1 -12  -2    1.02    0.07 
  -1  12   2    0.88    0.06 
  -1  12   2    0.95    0.06 
   0 -12  -2    3.63    0.19 
   0 -12  -2    3.70    0.19 
   0  12   2    3.74    0.19 
  -1 -12  -2    0.37    0.03 
  -1 -12  -2    0.41    0.04 
  -2 -12  -2    0.62    0.06 
  -3 -12  -2    0.19    0.03 
  -3 -12  -2    0.26    0.03 
  -4 -12  -2    0.53    0.07 
  -5 -12  -2    0.06    0.03 
  -6 -12  -2    2.05    0.12 
  -7 -12  -2    0.53    0.05 
  -8 -12  -2    0.17    0.03 
   7 -13  -2    0.30    0.02 
  -6  13   2    1.45    0.08 
   5 -13  -2    0.27    0.03 
   5 -13  -2    0.27    0.03 
  -5  13   2    0.26    0.02 
  -5  13   2    0.27    0.03 
   4 -13  -2    0.76    0.06 
   4 -13  -2    0.83    0.06 
  -4  13   2    0.86    0.05 
  -4  13   2    0.80    0.05 
   3 -13  -2    1.67    0.10 
  -3  13   2    1.80    0.10 
  -3  13   2    1.85    0.10 
  -3  13   2    1.70    0.10 
   2 -13  -2    1.68    0.10 
  -2  13   2    1.68    0.09 
  -2  13   2    1.70    0.09 
  -1  13   2    0.55    0.04 
   0 -13  -2    1.88    0.12 
   0  13   2    2.13    0.11 
  -1 -13  -2    0.34    0.04 
  -3 -13  -2    0.10    0.03 
  -3 -13  -2    0.08    0.03 
  -4 -13  -2    0.72    0.06 
  -5 -13  -2    0.57    0.06 
  -7 -13  -2    0.16    0.03 
  -8 -13  -2    2.12    0.13 
   5 -14  -2    0.20    0.02 
  -5  14   2    0.19    0.02 
  -5  14   2    0.20    0.02 
   4 -14  -2    0.01    0.02 
  -4  14   2    0.03    0.02 
  -4  14   2    0.04    0.02 
  -4  14   2    0.03    0.02 
   3 -14  -2    0.20    0.03 
  -3  14   2    0.16    0.02 
  -3  14   2    0.17    0.02 
  -3  14   2    0.15    0.02 
   2 -14  -2    0.75    0.06 
   2 -14  -2    0.90    0.06 
  -2  14   2    0.74    0.05 
  -2  14   2    0.73    0.05 
  -2  14   2    0.76    0.05 
   1 -14  -2    0.19    0.03 
   1 -14  -2    0.22    0.03 
  -1  14   2    0.23    0.02 
   0 -14  -2    0.56    0.05 
   0 -14  -2    0.64    0.05 
   0  14   2    0.69    0.05 
   0  14   2    0.67    0.05 
  -1 -14  -2    0.28    0.04 
   1  14   2    0.39    0.03 
  -2 -14  -2    0.21    0.03 
   2  14   2    0.16    0.02 
  -3 -14  -2    0.22    0.03 
  -4 -14  -2    2.59    0.15 
  -5 -14  -2    0.96    0.07 
  -6 -14  -2    3.89    0.20 
  -7 -14  -2    0.02    0.02 
   5 -15  -2    0.01    0.01 
  -5  15   2    0.01    0.01 
   4 -15  -2    0.06    0.02 
   4 -15  -2    0.05    0.02 
  -4  15   2    0.04    0.02 
  -4  15   2    0.05    0.02 
   3 -15  -2    0.02    0.02 
   3 -15  -2    0.01    0.02 
  -3  15   2    0.03    0.02 
  -3  15   2    0.03    0.02 
  -3  15   2    0.01    0.02 
   2 -15  -2    0.08    0.02 
   2 -15  -2    0.13    0.03 
  -2  15   2    0.11    0.02 
   1 -15  -2    0.03    0.03 
  -1  15   2    0.03    0.02 
  -1  15   2    0.00    0.02 
   0 -15  -2    1.21    0.07 
   0  15   2    1.11    0.07 
   0  15   2    1.05    0.06 
  -1 -15  -2    0.34    0.04 
   1  15   2    0.27    0.02 
  -2 -15  -2    0.31    0.04 
   2  15   2    0.24    0.02 
   3 -16  -2    0.03    0.02 
  -3  16   2    0.03    0.01 
  -3  16   2    0.02    0.01 
   2 -16  -2    1.49    0.08 
  -2  16   2    1.43    0.08 
  -2  16   2    1.44    0.08 
   1 -16  -2    0.37    0.03 
  -1  16   2    0.39    0.03 
  -1  16   2    0.35    0.03 
   0 -16  -2    0.24    0.03 
   0  16   2    0.24    0.02 
  -1 -16  -2    0.08    0.02 
  -2 -16  -2    0.01    0.02 
   3  15  -3    0.07    0.01 
   2  15  -3   -0.01    0.01 
   2  15  -3   -0.01    0.01 
   1  15  -3    0.01    0.01 
   1  15  -3    0.01    0.01 
  -1 -15   3   -0.01    0.02 
   0  15  -3    0.07    0.02 
   0  15  -3    0.09    0.02 
   0  15  -3    0.08    0.02 
   0 -15   3    0.06    0.02 
  -1  15  -3    0.05    0.02 
  -1  15  -3    0.05    0.01 
   1 -15   3    0.09    0.02 
  -2  15  -3    1.06    0.06 
  -2  15  -3    0.92    0.06 
   2 -15   3    1.09    0.06 
  -3  15  -3    0.56    0.04 
   3 -15   3    0.65    0.04 
   5  14  -3    0.01    0.01 
   4  14  -3    0.28    0.03 
   3  14  -3    0.16    0.02 
   3  14  -3    0.10    0.02 
   2  14  -3    0.69    0.04 
   2  14  -3    0.59    0.04 
  -2 -14   3    0.71    0.05 
   1  14  -3    0.11    0.02 
  -1 -14   3    0.09    0.03 
   0  14  -3    0.93    0.06 
   0  14  -3    0.94    0.06 
   0  14  -3    0.91    0.06 
   0 -14   3    0.90    0.07 
  -1  14  -3    0.09    0.02 
  -1  14  -3    0.11    0.02 
  -1  14  -3    0.09    0.02 
   1 -14   3    0.12    0.03 
  -2  14  -3    0.02    0.02 
  -2  14  -3    0.00    0.01 
  -2  14  -3    0.03    0.02 
   2 -14   3    0.00    0.02 
  -3  14  -3    0.71    0.05 
  -3  14  -3    0.77    0.05 
   3 -14   3    0.86    0.06 
  -4  14  -3    0.99    0.06 
   4 -14   3    0.99    0.06 
  -6 -13   3    0.44    0.05 
   5  13  -3    0.03    0.02 
  -5 -13   3    0.04    0.03 
   4  13  -3    0.15    0.02 
  -4 -13   3    0.17    0.03 
   3  13  -3    0.41    0.03 
  -3 -13   3    0.34    0.04 
   2  13  -3    1.32    0.08 
   2  13  -3    1.37    0.07 
  -2 -13   3    1.30    0.08 
   1  13  -3    0.12    0.02 
   1  13  -3    0.12    0.03 
  -1 -13   3    0.09    0.03 
   0  13  -3    0.57    0.05 
   0  13  -3    0.63    0.04 
   0  13  -3    0.62    0.04 
   0 -13   3    0.64    0.06 
  -1  13  -3   -0.02    0.02 
  -1  13  -3    0.00    0.02 
  -1  13  -3   -0.02    0.02 
  -2  13  -3    0.61    0.05 
  -2  13  -3    0.69    0.05 
  -2  13  -3    0.66    0.05 
  -3  13  -3    0.25    0.02 
  -3  13  -3    0.26    0.02 
  -4  13  -3    1.63    0.09 
  -4  13  -3    1.51    0.09 
   4 -13   3    1.67    0.09 
  -5  13  -3    0.24    0.02 
   5 -13   3    0.27    0.03 
   5 -13   3    0.24    0.03 
   6 -13   3    0.70    0.05 
  -7 -12   3    0.20    0.03 
   6  12  -3    0.00    0.02 
  -6 -12   3    0.00    0.03 
   5  12  -3   -0.05    0.02 
  -5 -12   3    0.01    0.03 
   4  12  -3    0.64    0.05 
   3  12  -3    0.04    0.02 
   3  12  -3    0.05    0.02 
  -3 -12   3    0.03    0.03 
   2  12  -3    4.23    0.21 
  -2 -12   3    3.87    0.22 
  -2 -12   3    4.16    0.21 
   1  12  -3    0.15    0.02 
   1  12  -3    0.19    0.03 
  -1 -12   3    0.14    0.05 
   0  12  -3   -0.02    0.02 
   0  12  -3    0.03    0.02 
  -1  12  -3    0.49    0.04 
  -1  12  -3    0.50    0.04 
  -2  12  -3    1.53    0.08 
  -2  12  -3    1.51    0.10 
  -2  12  -3    1.61    0.08 
  -2  12  -3    1.54    0.09 
   2 -12   3    1.46    0.09 
  -3  12  -3    1.40    0.08 
  -3  12  -3    1.43    0.08 
  -3  12  -3    1.40    0.08 
   3 -12   3    1.45    0.09 
  -4  12  -3    1.50    0.08 
   4 -12   3    1.45    0.09 
  -5  12  -3    0.30    0.02 
   5 -12   3    0.25    0.03 
   6 -12   3    0.70    0.05 
   7 -12   3    0.02    0.02 
   8  11  -3    0.17    0.02 
  -8 -11   3    0.14    0.03 
   7  11  -3    0.20    0.02 
  -7 -11   3    0.17    0.04 
  -6 -11   3    0.51    0.06 
   5  11  -3   -0.05    0.02 
  -5 -11   3    0.03    0.03 
   4  11  -3    0.02    0.02 
  -4 -11   3    0.07    0.04 
   3  11  -3    4.34    0.20 
  -3 -11   3    3.84    0.21 
  -3 -11   3    3.72    0.22 
   2  11  -3    3.06    0.15 
  -2 -11   3    2.87    0.17 
   1  11  -3    0.01    0.02 
   1  11  -3    0.01    0.02 
  -1 -11   3    0.02    0.03 
   0  11  -3    0.27    0.03 
   0  11  -3    0.26    0.03 
   0  11  -3    0.25    0.03 
  -1  11  -3    1.62    0.09 
  -1  11  -3    1.79    0.09 
  -1  11  -3    1.68    0.09 
   1 -11   3    1.59    0.10 
  -2  11  -3    1.61    0.09 
  -2  11  -3    1.79    0.11 
  -2  11  -3    1.69    0.09 
  -2  11  -3    1.63    0.09 
   2 -11   3    1.75    0.10 
  -3  11  -3    0.07    0.04 
  -3  11  -3    0.07    0.02 
  -3  11  -3    0.12    0.02 
   3 -11   3    0.09    0.03 
  -4  11  -3    0.16    0.02 
  -4  11  -3    0.15    0.02 
  -4  11  -3    0.20    0.02 
  -4  11  -3    0.19    0.04 
   4 -11   3    0.18    0.03 
  -5  11  -3    0.03    0.02 
  -5  11  -3    0.01    0.02 
  -5  11  -3   -0.03    0.03 
  -5  11  -3    0.04    0.04 
   5 -11   3    0.03    0.02 
  -6  11  -3    0.07    0.02 
  -6  11  -3    0.03    0.02 
   6 -11   3    0.06    0.02 
  -7  11  -3    0.43    0.04 
  -8  11  -3    0.06    0.01 
   8 -11   3    0.07    0.02 
   9  10  -3    0.01    0.01 
  -9 -10   3    0.00    0.02 
   8  10  -3    0.03    0.02 
  -8 -10   3    0.07    0.04 
  -8 -10   3    0.06    0.02 
  -7 -10   3    0.04    0.02 
  -7 -10   3    0.01    0.03 
   6  10  -3    0.59    0.05 
  -6 -10   3    0.53    0.06 
  -6 -10   3    0.58    0.05 
  -5 -10   3    2.00    0.12 
   4  10  -3    0.08    0.02 
  -4 -10   3    0.05    0.03 
   3  10  -3    2.63    0.14 
  -3 -10   3    2.82    0.16 
  -3 -10   3    2.89    0.15 
  -2 -10   3    0.08    0.03 
  -1 -10   3    0.08    0.03 
   0  10  -3    8.07    0.39 
   0 -10   3    7.81    0.41 
  -1  10  -3   -0.02    0.03 
  -1  10  -3    0.02    0.02 
  -1  10  -3   -0.01    0.02 
  -1  10  -3    0.03    0.02 
   1 -10   3    0.04    0.02 
  -2  10  -3    0.99    0.08 
  -2  10  -3    0.86    0.06 
  -2  10  -3    0.95    0.06 
   2 -10   3    0.94    0.06 
  -3  10  -3    0.28    0.02 
  -3  10  -3    0.26    0.03 
  -3  10  -3    0.28    0.02 
  -3  10  -3    0.19    0.04 
   3 -10   3    0.21    0.03 
  -4  10  -3    0.67    0.05 
  -4  10  -3    0.73    0.05 
  -4  10  -3    0.69    0.05 
  -4  10  -3    0.64    0.07 
   4 -10   3    0.71    0.06 
  -5  10  -3    0.95    0.06 
  -5  10  -3    1.15    0.06 
  -5  10  -3    1.11    0.09 
  -6  10  -3    1.17    0.09 
  -6  10  -3    1.44    0.08 
  -6  10  -3    1.23    0.07 
   6 -10   3    1.41    0.08 
   7 -10   3    0.03    0.02 
  -8  10  -3    0.06    0.02 
   8 -10   3    0.05    0.02 
  -9  10  -3    0.02    0.01 
   9 -10   3    0.01    0.02 
   9   9  -3    0.14    0.02 
  -9  -9   3    0.16    0.02 
  -9  -9   3    0.18    0.03 
   8   9  -3    0.51    0.04 
  -8  -9   3    0.51    0.04 
  -8  -9   3    0.50    0.05 
   7   9  -3    1.00    0.06 
  -7  -9   3    0.87    0.07 
  -7  -9   3    0.82    0.06 
  -6  -9   3    0.20    0.04 
  -6  -9   3    0.24    0.03 
   5   9  -3    0.02    0.02 
  -5  -9   3    0.06    0.02 
  -5  -9   3    0.04    0.03 
  -4  -9   3    5.76    0.29 
  -4  -9   3    5.44    0.28 
   3   9  -3    0.91    0.07 
  -3  -9   3    1.02    0.07 
   2   9  -3    2.06    0.11 
  -2  -9   3    2.30    0.13 
   1   9  -3    2.98    0.15 
   1   9  -3    2.79    0.15 
  -1  -9   3    2.87    0.16 
   0   9  -3    0.92    0.05 
   0   9  -3    0.90    0.05 
   0  -9   3    0.91    0.07 
   0  -9   3    0.96    0.06 
  -1   9  -3    0.61    0.04 
  -1   9  -3    0.59    0.04 
  -1   9  -3    0.58    0.06 
  -1   9  -3    0.57    0.04 
   1  -9   3    0.55    0.05 
  -2   9  -3    1.87    0.10 
  -2   9  -3    1.74    0.10 
  -2   9  -3    1.90    0.10 
  -2   9  -3    2.24    0.12 
   2  -9   3    1.89    0.11 
  -3   9  -3    0.10    0.02 
  -3   9  -3    0.10    0.02 
  -3   9  -3    0.10    0.03 
  -3   9  -3    0.07    0.02 
   3  -9   3    0.09    0.03 
  -4   9  -3    2.82    0.14 
  -4   9  -3    2.55    0.13 
  -4   9  -3    2.23    0.15 
  -4   9  -3    2.33    0.13 
   4  -9   3    2.65    0.14 
  -5   9  -3    0.03    0.02 
  -5   9  -3    0.06    0.04 
  -5   9  -3    0.03    0.02 
  -5   9  -3    0.04    0.02 
   5  -9   3    0.06    0.03 
  -6   9  -3    0.60    0.07 
  -7   9  -3    0.25    0.03 
   7  -9   3    0.22    0.03 
  -8   9  -3    1.68    0.10 
   8  -9   3    1.74    0.10 
  -9   9  -3    0.01    0.01 
   9  -9   3    0.02    0.02 
  10   8  -3    0.01    0.01 
 -10  -8   3   -0.01    0.02 
 -10  -8   3    0.02    0.02 
   9   8  -3    0.35    0.03 
   9   8  -3    0.37    0.03 
  -9  -8   3    0.38    0.04 
  -9  -8   3    0.34    0.05 
   8   8  -3    0.04    0.02 
   8   8  -3    0.03    0.02 
  -8  -8   3    0.04    0.03 
  -8  -8   3    0.02    0.02 
   7   8  -3    1.79    0.09 
  -7  -8   3    1.56    0.10 
  -7  -8   3    1.69    0.12 
   6   8  -3    0.58    0.04 
  -6  -8   3    0.61    0.06 
  -5  -8   3    0.47    0.05 
  -5  -8   3    0.56    0.05 
  -3  -8   3    0.84    0.06 
  -3  -8   3    0.59    0.06 
  -2  -8   3    2.39    0.13 
  -1  -8   3    0.47    0.06 
   0  -8   3    0.23    0.02 
   0  -8   3    0.29    0.04 
  -1   8  -3    2.21    0.11 
  -1   8  -3    2.15    0.11 
   1  -8   3    2.17    0.11 
  -2   8  -3    0.79    0.07 
  -2   8  -3    0.75    0.05 
  -2   8  -3    0.81    0.05 
   2  -8   3    0.69    0.05 
  -3   8  -3   -0.05    0.03 
  -3   8  -3    0.03    0.02 
  -3   8  -3    0.02    0.02 
  -3   8  -3    0.02    0.01 
  -3   8  -3    0.00    0.03 
   3  -8   3   -0.02    0.02 
  -4   8  -3    0.24    0.03 
  -4   8  -3    0.24    0.04 
  -4   8  -3    0.26    0.02 
  -4   8  -3    0.23    0.03 
  -4   8  -3    0.23    0.03 
   4  -8   3    0.25    0.04 
  -5   8  -3    0.80    0.05 
  -5   8  -3    0.76    0.06 
  -5   8  -3    0.80    0.05 
  -5   8  -3    0.77    0.07 
   5  -8   3    0.68    0.07 
   5  -8   3    0.76    0.06 
  -6   8  -3    0.32    0.03 
  -6   8  -3    0.27    0.03 
  -6   8  -3    0.30    0.05 
   6  -8   3    0.24    0.03 
  -7   8  -3    2.41    0.15 
   7  -8   3    2.70    0.14 
   7  -8   3    2.43    0.15 
  -8   8  -3    0.06    0.02 
   8  -8   3    0.09    0.02 
  -9   8  -3    0.07    0.02 
   9  -8   3    0.08    0.02 
 -10   8  -3    0.02    0.01 
  10  -8   3    0.01    0.01 
  10   7  -3    0.82    0.05 
 -10  -7   3    0.73    0.06 
 -10  -7   3    0.78    0.05 
   9   7  -3    0.35    0.03 
   9   7  -3    0.37    0.03 
  -9  -7   3    0.33    0.04 
  -9  -7   3    0.38    0.03 
   8   7  -3    4.19    0.21 
   8   7  -3    4.11    0.21 
  -8  -7   3    4.21    0.21 
  -8  -7   3    3.99    0.22 
   7   7  -3    0.07    0.02 
  -7  -7   3    0.11    0.03 
  -7  -7   3    0.09    0.02 
   6   7  -3    5.30    0.27 
  -6  -7   3    5.76    0.28 
  -6  -7   3    5.21    0.27 
  -5  -7   3    0.25    0.03 
  -5  -7   3    0.36    0.06 
  -3  -7   3    2.35    0.13 
  -2  -7   3    1.38    0.08 
  -1  -7   3   -0.19    0.40 
  -1  -7   3   -0.54    1.13 
   0   7  -3    1.22    0.06 
  -1   7  -3    0.03    0.02 
  -1   7  -3    0.02    0.01 
   1  -7   3    0.03    0.01 
  -2   7  -3    3.81    0.19 
  -2   7  -3    4.01    0.20 
  -2   7  -3    4.08    0.19 
  -2   7  -3    3.37    0.20 
  -3   7  -3    0.02    0.02 
  -3   7  -3    0.04    0.01 
  -3   7  -3    0.04    0.01 
  -3   7  -3    0.03    0.03 
   3  -7   3    0.05    0.02 
   3  -7   3    0.04    0.02 
  -4   7  -3    9.86    0.50 
  -4   7  -3   10.67    0.51 
  -4   7  -3    9.18    0.50 
  -4   7  -3   10.37    0.50 
   4  -7   3    9.92    0.50 
  -5   7  -3    0.62    0.04 
  -5   7  -3    0.66    0.05 
  -5   7  -3    0.64    0.06 
   5  -7   3    0.52    0.05 
  -6   7  -3    2.58    0.13 
  -6   7  -3    2.76    0.15 
  -6   7  -3    2.53    0.14 
   6  -7   3    2.42    0.15 
   6  -7   3    2.68    0.14 
  -7   7  -3    0.32    0.05 
   7  -7   3    0.30    0.03 
   7  -7   3    0.28    0.04 
  -8   7  -3    0.03    0.02 
   8  -7   3    0.03    0.02 
   8  -7   3    0.04    0.03 
  -9   7  -3    0.00    0.02 
   9  -7   3   -0.02    0.02 
 -10   7  -3    1.27    0.07 
  10  -7   3    1.17    0.07 
  11   6  -3    0.04    0.01 
 -11  -6   3    0.04    0.01 
  10   6  -3    0.64    0.04 
  10   6  -3    0.68    0.04 
  10   6  -3    0.64    0.05 
 -10  -6   3    0.60    0.05 
   9   6  -3    0.31    0.03 
   9   6  -3    0.35    0.03 
  -9  -6   3    0.32    0.03 
  -9  -6   3    0.28    0.04 
   8   6  -3    4.82    0.26 
   8   6  -3    5.35    0.26 
   7   6  -3    0.26    0.02 
  -7  -6   3    0.24    0.04 
  -7  -6   3    0.27    0.03 
   6   6  -3    8.17    0.43 
  -6  -6   3    8.59    0.44 
  -6  -6   3    9.59    0.45 
  -5  -6   3    0.15    0.02 
  -5  -6   3    0.19    0.03 
  -4  -6   3    0.16    0.03 
  -3  -6   3    0.06    0.02 
  -2  -6   3   21.20    1.10 
  -2  -6   3   21.83    1.94 
   1   6  -3    6.44    0.32 
   0  -6   3  168.22    8.99 
   0  -6   3  159.19    8.17 
  -1   6  -3    1.80    0.10 
  -1   6  -3    1.96    0.11 
  -2   6  -3   22.86    1.08 
  -2   6  -3   21.29    1.08 
  -2   6  -3   21.51    1.09 
  -3   6  -3    0.63    0.04 
  -3   6  -3    0.69    0.05 
  -3   6  -3    0.61    0.04 
  -3   6  -3    0.62    0.04 
   3  -6   3    0.61    0.05 
   3  -6   3    0.62    0.04 
  -4   6  -3    0.74    0.06 
  -4   6  -3    0.75    0.04 
  -4   6  -3    0.74    0.04 
  -4   6  -3    0.69    0.05 
  -4   6  -3    0.77    0.05 
   4  -6   3    0.61    0.05 
   4  -6   3    0.72    0.05 
  -5   6  -3    1.95    0.11 
  -5   6  -3    2.10    0.11 
  -5   6  -3    2.14    0.12 
   5  -6   3    2.16    0.11 
   5  -6   3    2.03    0.11 
  -6   6  -3    0.15    0.02 
  -6   6  -3    0.11    0.04 
  -6   6  -3    0.15    0.02 
   6  -6   3    0.13    0.03 
   6  -6   3    0.15    0.02 
   6  -6   3    0.13    0.03 
  -7   6  -3    0.07    0.03 
  -7   6  -3    0.06    0.03 
   7  -6   3    0.08    0.03 
   7  -6   3    0.07    0.02 
   7  -6   3    0.08    0.03 
  -8   6  -3    8.15    0.43 
   8  -6   3    7.81    0.43 
   8  -6   3    9.27    0.43 
  -9   6  -3    0.08    0.02 
   9  -6   3    0.04    0.02 
  10  -6   3    2.02    0.11 
 -11   6  -3    0.15    0.02 
  11   5  -3    0.13    0.02 
  11   5  -3    0.11    0.02 
 -11  -5   3    0.12    0.02 
  10   5  -3    0.10    0.02 
  10   5  -3    0.06    0.02 
  10   5  -3    0.07    0.02 
 -10  -5   3    0.08    0.02 
 -10  -5   3    0.06    0.03 
   9   5  -3    1.35    0.07 
   9   5  -3    1.32    0.07 
  -9  -5   3    1.34    0.08 
  -9  -5   3    1.24    0.09 
   8   5  -3    0.30    0.02 
   8   5  -3    0.31    0.03 
  -8  -5   3    0.26    0.03 
  -8  -5   3    0.21    0.04 
   7   5  -3    0.68    0.04 
   7   5  -3    0.68    0.04 
  -7  -5   3    0.66    0.05 
  -7  -5   3    0.72    0.06 
   6   5  -3    3.15    0.17 
  -6  -5   3    3.68    0.18 
  -6  -5   3    3.15    0.17 
  -5  -5   3    0.03    0.02 
  -5  -5   3    0.04    0.02 
  -4  -5   3    0.68    0.05 
  -3  -5   3    1.43    0.39 
  -3  -5   3    1.32    0.14 
  -3  -5   3    0.76    0.86 
  -2  -5   3   -0.69    1.04 
  -1  -5   3   -0.22    0.82 
  -1  -5   3   -0.13    0.27 
   0   5  -3    0.14    0.02 
   0   5  -3    0.13    0.02 
  -1   5  -3    0.29    0.03 
   1  -5   3    0.29    0.03 
  -2   5  -3    1.81    0.09 
  -2   5  -3    1.88    0.10 
   2  -5   3    1.78    0.10 
  -3   5  -3    0.95    0.05 
  -3   5  -3    0.97    0.05 
  -3   5  -3    0.98    0.06 
   3  -5   3    0.87    0.06 
  -4   5  -3   10.05    0.49 
  -4   5  -3    9.40    0.49 
  -4   5  -3   10.30    0.50 
   4  -5   3    9.87    0.49 
  -5   5  -3    0.12    0.03 
   5  -5   3    0.10    0.03 
   5  -5   3    0.11    0.02 
  -6   5  -3    1.09    0.07 
  -6   5  -3    1.20    0.08 
   6  -5   3    1.16    0.07 
   6  -5   3    1.18    0.06 
   6  -5   3    1.17    0.08 
  -7   5  -3    0.42    0.05 
  -7   5  -3    0.57    0.04 
   7  -5   3    0.49    0.04 
   7  -5   3    0.45    0.03 
   7  -5   3    0.43    0.05 
  -8   5  -3    0.22    0.02 
   8  -5   3    0.23    0.02 
   8  -5   3    0.18    0.04 
   8  -5   3    0.13    0.03 
  -9   5  -3    0.32    0.03 
   9  -5   3    0.30    0.02 
   9  -5   3    0.23    0.04 
   9  -5   3    0.24    0.03 
 -10   5  -3    1.24    0.07 
  10  -5   3    1.04    0.07 
 -11   5  -3    0.25    0.02 
  11   4  -3    0.27    0.02 
  11   4  -3    0.31    0.03 
 -11  -4   3    0.27    0.02 
  10   4  -3    0.23    0.03 
  10   4  -3    0.23    0.02 
  10   4  -3    0.19    0.02 
 -10  -4   3    0.24    0.03 
 -10  -4   3    0.21    0.04 
   9   4  -3    0.06    0.02 
   9   4  -3    0.06    0.02 
   9   4  -3    0.05    0.02 
  -9  -4   3    0.07    0.03 
  -9  -4   3    0.05    0.03 
   8   4  -3    0.02    0.02 
   8   4  -3   -0.01    0.02 
  -8  -4   3    0.02    0.03 
  -8  -4   3    0.01    0.02 
   7   4  -3    0.37    0.03 
   7   4  -3    0.45    0.04 
  -7  -4   3    0.42    0.05 
  -7  -4   3    0.41    0.04 
  -6  -4   3    0.60    0.05 
  -6  -4   3    0.49    0.04 
  -5  -4   3   -0.01    0.01 
  -5  -4   3    0.00    0.02 
  -4  -4   3    1.61    0.16 
  -4  -4   3    0.97    0.40 
  -4  -4   3    1.58    0.78 
  -3  -4   3    1.65    0.32 
  -3  -4   3    1.33    0.16 
  -2  -4   3   44.96    2.33 
   1   4  -3    0.20    0.02 
   0   4  -3    7.78    0.38 
   0   4  -3    7.54    0.38 
  -1   4  -3    2.11    0.11 
   1  -4   3    1.96    0.11 
  -2   4  -3    6.22    0.31 
   2  -4   3    6.05    0.31 
  -3   4  -3    4.25    0.21 
   3  -4   3    4.04    0.21 
  -4   4  -3   30.26    1.50 
  -4   4  -3   30.70    1.51 
   4  -4   3   30.52    1.51 
   4  -4   3   30.96    1.50 
   4  -4   3   30.13    1.50 
  -5   4  -3    0.18    0.03 
  -5   4  -3    0.14    0.02 
  -5   4  -3    0.14    0.02 
   5  -4   3    0.14    0.02 
   5  -4   3    0.15    0.03 
  -6   4  -3    3.67    0.19 
  -6   4  -3    3.88    0.20 
   6  -4   3    3.79    0.19 
   6  -4   3    3.81    0.19 
   6  -4   3    3.71    0.19 
   6  -4   3    3.77    0.20 
  -7   4  -3    0.56    0.06 
  -7   4  -3    0.50    0.04 
   7  -4   3    0.47    0.04 
   7  -4   3    0.52    0.04 
   7  -4   3    0.54    0.05 
   7  -4   3    0.46    0.04 
  -8   4  -3    2.25    0.12 
   8  -4   3    2.40    0.12 
   8  -4   3    2.35    0.13 
   8  -4   3    2.31    0.12 
   8  -4   3    2.32    0.12 
   8  -4   3    2.11    0.14 
  -9   4  -3    0.01    0.02 
   9  -4   3    0.02    0.03 
   9  -4   3    0.00    0.02 
   9  -4   3    0.00    0.01 
 -10   4  -3    1.30    0.07 
  10  -4   3    1.17    0.07 
 -11   4  -3    0.02    0.02 
  11   3  -3    0.01    0.01 
  11   3  -3    0.02    0.02 
  11   3  -3    0.02    0.01 
 -11  -3   3    0.01    0.02 
  10   3  -3    1.50    0.08 
  10   3  -3    1.52    0.08 
  10   3  -3    1.51    0.08 
 -10  -3   3    1.55    0.09 
   9   3  -3    0.46    0.04 
   9   3  -3    0.49    0.04 
   9   3  -3    0.39    0.04 
  -9  -3   3    0.42    0.05 
   8   3  -3    0.70    0.04 
   8   3  -3    0.64    0.04 
   8   3  -3    0.75    0.07 
   8   3  -3    0.66    0.05 
  -8  -3   3    0.68    0.06 
  -8  -3   3    0.73    0.05 
   7   3  -3    0.17    0.02 
   7   3  -3    0.14    0.02 
   7   3  -3    0.16    0.02 
  -7  -3   3    0.16    0.03 
   6   3  -3    1.68    0.10 
   6   3  -3    1.42    0.08 
   6   3  -3    1.54    0.08 
  -6  -3   3    1.49    0.09 
  -6  -3   3    1.70    0.08 
  -6  -3   3    1.69    0.09 
   5   3  -3    0.94    0.05 
  -5  -3   3    0.91    0.06 
   4   3  -3    8.18    0.38 
   4   3  -3    7.00    0.37 
  -3  -3   3    0.50    0.66 
  -3  -3   3    0.86    0.30 
   2   3  -3    6.39    0.32 
   1   3  -3    0.02    0.02 
   0   3  -3    4.39    0.22 
   0   3  -3    4.33    0.22 
   0  -3   3    4.39    0.22 
  -1   3  -3    0.81    0.04 
  -1   3  -3    0.84    0.05 
   1  -3   3    0.86    0.05 
  -2   3  -3   13.47    0.66 
  -2   3  -3   13.12    0.66 
   2  -3   3   13.36    0.66 
  -3   3  -3    0.52    0.03 
   3  -3   3    0.56    0.03 
  -4   3  -3    8.20    0.43 
   4  -3   3    8.99    0.43 
   4  -3   3    8.77    0.43 
   4  -3   3    8.34    0.42 
  -5   3  -3    0.08    0.02 
  -5   3  -3    0.07    0.02 
   5  -3   3    0.07    0.02 
   5  -3   3    0.07    0.02 
   5  -3   3    0.08    0.01 
   5  -3   3    0.08    0.01 
  -6   3  -3    0.49    0.05 
  -6   3  -3    0.48    0.04 
   6  -3   3    0.46    0.03 
   6  -3   3    0.46    0.03 
   7  -3   3    0.87    0.05 
   7  -3   3    0.95    0.06 
   7  -3   3    0.92    0.05 
   7  -3   3    0.90    0.07 
  -8   3  -3    0.98    0.06 
   8  -3   3    1.02    0.07 
   8  -3   3    0.92    0.06 
   8  -3   3    0.86    0.05 
   8  -3   3    0.80    0.06 
   8  -3   3    0.97    0.05 
   9  -3   3    0.01    0.02 
   9  -3   3    0.03    0.02 
   9  -3   3    0.04    0.03 
 -10   3  -3    5.84    0.29 
  10  -3   3    5.73    0.29 
 -11   3  -3    0.10    0.02 
  11  -3   3    0.13    0.01 
  11   2  -3    0.02    0.02 
  11   2  -3    0.02    0.01 
  11   2  -3    0.03    0.01 
 -11  -2   3    0.01    0.02 
  10   2  -3    0.08    0.02 
  10   2  -3    0.07    0.02 
 -10  -2   3    0.08    0.02 
   9   2  -3    0.76    0.05 
   9   2  -3    0.75    0.05 
   9   2  -3    0.73    0.05 
  -9  -2   3    0.79    0.05 
  -9  -2   3    0.74    0.06 
   8   2  -3    3.40    0.19 
   8   2  -3    3.59    0.17 
   8   2  -3    3.36    0.17 
   8   2  -3    3.38    0.17 
  -8  -2   3    3.40    0.17 
  -8  -2   3    3.29    0.18 
  -8  -2   3    3.42    0.18 
   7   2  -3    0.14    0.03 
   7   2  -3    0.15    0.02 
   7   2  -3    0.17    0.02 
  -7  -2   3    0.15    0.02 
  -7  -2   3    0.16    0.02 
  -7  -2   3    0.18    0.03 
   6   2  -3    0.02    0.01 
   6   2  -3    0.01    0.01 
   6   2  -3    0.01    0.02 
  -6  -2   3    0.04    0.02 
  -6  -2   3    0.03    0.02 
  -6  -2   3    0.02    0.01 
   5   2  -3    0.13    0.01 
   4   2  -3    5.12    0.25 
   4   2  -3    4.57    0.24 
   3   2  -3    0.30    0.03 
   2   2  -3   15.32    0.76 
   2   2  -3   15.58    0.76 
   1   2  -3    1.95    0.10 
   0   2  -3    2.89    0.15 
   0  -2   3    2.91    0.15 
  -1   2  -3    1.04    0.06 
  -2   2  -3    0.49    0.04 
  -2   2  -3    0.49    0.03 
   2  -2   3    0.49    0.04 
   2  -2   3    0.46    0.03 
  -3   2  -3    0.24    0.03 
  -3   2  -3    0.22    0.02 
   3  -2   3    0.29    0.02 
   3  -2   3    0.25    0.03 
  -4   2  -3   11.41    0.59 
   4  -2   3   12.25    0.59 
   5  -2   3    0.24    0.02 
   5  -2   3    0.19    0.02 
  -6   2  -3    0.98    0.06 
  -6   2  -3    1.05    0.06 
   6  -2   3    1.12    0.06 
   6  -2   3    1.03    0.06 
   6  -2   3    1.01    0.06 
  -7   2  -3    0.09    0.03 
  -7   2  -3    0.10    0.02 
   7  -2   3    0.11    0.02 
   7  -2   3    0.10    0.03 
   7  -2   3    0.12    0.02 
   7  -2   3    0.12    0.02 
  -8   2  -3    0.02    0.02 
  -8   2  -3    0.00    0.02 
   8  -2   3    0.07    0.03 
   8  -2   3    0.04    0.02 
   8  -2   3    0.03    0.01 
  -9   2  -3    0.03    0.02 
   9  -2   3    0.00    0.02 
   9  -2   3    0.04    0.02 
   9  -2   3    0.05    0.03 
   9  -2   3    0.03    0.01 
 -10   2  -3    0.92    0.06 
  10  -2   3    0.93    0.05 
  11   1  -3    0.26    0.02 
  11   1  -3    0.22    0.03 
 -11  -1   3    0.22    0.02 
  10   1  -3    1.50    0.08 
  10   1  -3    1.31    0.08 
  10   1  -3    1.29    0.07 
 -10  -1   3    1.28    0.08 
 -10  -1   3    1.24    0.08 
   9   1  -3    0.35    0.04 
   9   1  -3    0.29    0.02 
   9   1  -3    0.33    0.05 
   9   1  -3    0.34    0.03 
  -9  -1   3    0.31    0.03 
  -9  -1   3    0.33    0.03 
  -9  -1   3    0.31    0.04 
   8   1  -3    0.30    0.02 
   8   1  -3    0.33    0.03 
   8   1  -3    0.35    0.05 
  -8  -1   3    0.39    0.03 
  -8  -1   3    0.30    0.04 
  -8  -1   3    0.33    0.03 
   7   1  -3    0.49    0.03 
   7   1  -3    0.42    0.03 
   7   1  -3    0.52    0.06 
   7   1  -3    0.48    0.03 
  -7  -1   3    0.50    0.04 
  -7  -1   3    0.48    0.04 
  -7  -1   3    0.49    0.05 
   6   1  -3    5.40    0.28 
   6   1  -3    5.85    0.28 
   6   1  -3    5.24    0.27 
  -6  -1   3    5.45    0.27 
   5   1  -3    1.32    0.08 
   5   1  -3    1.21    0.07 
   5   1  -3    1.29    0.07 
   4   1  -3    9.46    0.50 
   4   1  -3   10.71    0.50 
   3   1  -3    3.83    0.19 
  -3  -1   3    3.86    0.20 
   2   1  -3    9.95    0.50 
  -2  -1   3   10.22    0.50 
   1   1  -3    1.40    0.07 
   0   1  -3    1.90    0.10 
  -1   1  -3    0.50    0.04 
   1  -1   3    0.60    0.04 
  -2   1  -3    0.78    0.05 
   2  -1   3    0.80    0.05 
   2  -1   3    0.74    0.04 
  -3   1  -3    1.76    0.09 
   3  -1   3    1.77    0.09 
  -4   1  -3    4.87    0.23 
   4  -1   3    4.23    0.23 
   4  -1   3    4.58    0.23 
   5  -1   3    1.40    0.08 
   5  -1   3    1.50    0.08 
   5  -1   3    1.43    0.08 
  -6   1  -3    5.54    0.27 
   6  -1   3    4.94    0.27 
   6  -1   3    5.63    0.27 
  -7   1  -3    0.12    0.02 
  -7   1  -3    0.13    0.02 
  -7   1  -3    0.15    0.03 
   7  -1   3    0.13    0.02 
   7  -1   3    0.13    0.02 
   7  -1   3    0.16    0.02 
  -8   1  -3    3.73    0.18 
  -8   1  -3    3.17    0.20 
   8  -1   3    3.79    0.20 
   8  -1   3    3.69    0.18 
   8  -1   3    3.58    0.18 
   8  -1   3    3.67    0.18 
  -9   1  -3    0.72    0.05 
  -9   1  -3    0.64    0.06 
   9  -1   3    0.73    0.05 
   9  -1   3    0.72    0.05 
   9  -1   3    0.74    0.05 
   9  -1   3    0.84    0.07 
 -10   1  -3    0.52    0.04 
  10  -1   3    0.55    0.04 
  10  -1   3    0.51    0.04 
  10  -1   3    0.61    0.06 
  10  -1   3    0.46    0.04 
  11  -1   3    1.45    0.08 
  11  -1   3    1.54    0.08 
  12  -1   3    2.25    0.11 
  11   0  -3    0.45    0.03 
  11   0  -3    0.42    0.04 
  10   0  -3    0.21    0.02 
  10   0  -3    0.18    0.02 
  10   0  -3    0.19    0.02 
 -10   0   3    0.17    0.02 
 -10   0   3    0.18    0.02 
   9   0  -3    0.21    0.02 
   9   0  -3    0.20    0.02 
   9   0  -3    0.22    0.04 
  -9   0   3    0.20    0.03 
  -9   0   3    0.23    0.02 
   8   0  -3    0.15    0.04 
  -8   0   3    0.17    0.02 
   7   0  -3    0.03    0.01 
   7   0  -3    0.02    0.01 
   7   0  -3    0.04    0.01 
   7   0  -3    0.04    0.03 
  -7   0   3    0.04    0.01 
  -7   0   3    0.03    0.02 
  -7   0   3    0.04    0.02 
   6   0  -3    1.19    0.07 
   6   0  -3    1.16    0.07 
   6   0  -3    1.35    0.07 
   6   0  -3    1.33    0.08 
  -6   0   3    1.07    0.07 
  -6   0   3    1.26    0.07 
   5   0  -3    0.31    0.02 
   5   0  -3    0.40    0.04 
   5   0  -3    0.31    0.02 
   4   0  -3    8.38    0.42 
   4   0  -3    8.55    0.42 
   3   0  -3    2.04    0.11 
   3   0  -3    2.25    0.11 
  -3   0   3    2.23    0.12 
   2   0  -3    3.77    0.19 
   2   0  -3    3.77    0.19 
  -2   0   3    3.94    0.19 
   1   0  -3    0.66    0.04 
   0   0  -3   19.71    1.04 
   0   0   3   21.72    1.34 
  -1   0  -3    0.51    0.03 
   1   0   3    0.52    0.03 
  -2   0  -3  247.53   12.22 
  -3   0  -3    0.04    0.02 
   3   0   3    0.07    0.01 
   3   0   3    0.06    0.02 
   4   0   3    7.28    0.35 
   4   0   3    6.87    0.35 
   5   0   3    0.10    0.01 
   5   0   3    0.09    0.02 
   5   0   3    0.08    0.02 
  -6   0  -3    0.63    0.04 
  -6   0  -3    0.65    0.04 
   6   0   3    0.65    0.05 
   6   0   3    0.61    0.04 
  -7   0  -3    0.37    0.03 
  -7   0  -3    0.37    0.04 
  -7   0  -3    0.38    0.05 
  -7   0  -3    0.36    0.03 
   7   0   3    0.37    0.03 
   7   0   3    0.37    0.03 
  -8   0  -3    0.50    0.04 
  -8   0  -3    0.52    0.05 
  -8   0  -3    0.47    0.05 
  -8   0  -3    0.56    0.04 
   8   0   3    0.50    0.04 
   8   0   3    0.54    0.04 
   8   0   3    0.50    0.04 
  -9   0  -3    0.29    0.02 
  -9   0  -3    0.27    0.03 
  -9   0  -3    0.26    0.04 
   9   0   3    0.33    0.04 
   9   0   3    0.29    0.03 
   9   0   3    0.26    0.02 
   9   0   3    0.28    0.02 
 -10   0  -3    0.51    0.04 
  10   0   3    0.40    0.04 
  10   0   3    0.41    0.03 
  10   0   3    0.46    0.03 
  10   0   3    0.31    0.04 
  11   0   3    0.31    0.03 
  11   0   3    0.24    0.02 
  11   0   3    0.32    0.03 
  12   0   3    2.37    0.12 
  10  -1  -3    0.05    0.02 
  10  -1  -3    0.04    0.02 
  10  -1  -3    0.07    0.02 
 -10   1   3    0.07    0.02 
 -10   1   3    0.04    0.02 
   9  -1  -3    0.14    0.04 
   9  -1  -3    0.11    0.02 
   9  -1  -3    0.09    0.02 
  -9   1   3    0.17    0.02 
  -9   1   3    0.12    0.02 
   8  -1  -3    2.42    0.12 
   8  -1  -3    2.23    0.14 
   8  -1  -3    2.30    0.12 
  -8   1   3    2.41    0.13 
  -8   1   3    2.39    0.12 
   7  -1  -3    1.32    0.07 
   7  -1  -3    1.42    0.07 
   7  -1  -3    1.39    0.09 
   7  -1  -3    1.33    0.07 
  -7   1   3    1.35    0.07 
  -7   1   3    1.38    0.08 
   6  -1  -3    8.09    0.39 
   6  -1  -3    7.91    0.38 
  -6   1   3    7.56    0.38 
  -6   1   3    6.90    0.38 
   5  -1  -3    3.74    0.19 
   5  -1  -3    3.34    0.18 
   5  -1  -3    3.59    0.18 
  -5   1   3    3.50    0.19 
   4  -1  -3   11.62    0.60 
  -4   1   3   12.43    0.60 
   3  -1  -3    0.71    0.04 
   3  -1  -3    0.73    0.05 
  -3   1   3    0.70    0.05 
   2  -1  -3    0.64    0.05 
  -2   1   3    0.66    0.05 
   1  -1  -3    0.12    0.02 
  -1   1   3    0.13    0.02 
   0   1   3    0.21    0.02 
  -1  -1  -3    0.07    0.01 
  -2  -1  -3    2.70    0.80 
  -3  -1  -3    0.06    0.05 
  -3  -1  -3    0.06    0.08 
  -3  -1  -3   -1.49    1.29 
  -4  -1  -3   -1.18    2.84 
   5   1   3    0.10    0.02 
  -6  -1  -3    0.87    0.06 
   6   1   3    1.01    0.06 
   6   1   3    1.04    0.06 
   6   1   3    1.02    0.06 
  -7  -1  -3    0.08    0.02 
  -7  -1  -3    0.05    0.02 
  -7  -1  -3    0.05    0.01 
  -7  -1  -3    0.05    0.02 
   7   1   3    0.08    0.03 
   7   1   3    0.05    0.02 
   7   1   3    0.06    0.01 
  -8  -1  -3    0.15    0.03 
  -8  -1  -3    0.14    0.03 
  -8  -1  -3    0.12    0.02 
  -8  -1  -3    0.13    0.02 
   8   1   3    0.13    0.02 
   8   1   3    0.11    0.02 
   8   1   3    0.12    0.02 
  -9  -1  -3    1.03    0.07 
  -9  -1  -3    0.98    0.06 
  -9  -1  -3    1.06    0.07 
   9   1   3    1.09    0.08 
   9   1   3    1.05    0.06 
   9   1   3    1.02    0.06 
   9   1   3    1.03    0.06 
 -10  -1  -3    0.36    0.04 
 -10  -1  -3    0.47    0.04 
  10   1   3    0.49    0.03 
  10   1   3    0.45    0.03 
  10   1   3    0.48    0.04 
  11   1   3    0.37    0.03 
  11   1   3    0.40    0.03 
  11   1   3    0.36    0.03 
  12   1   3    0.93    0.05 
  12   1   3    0.98    0.05 
  11  -2  -3    0.11    0.02 
  10  -2  -3    2.34    0.11 
 -10   2   3    2.03    0.12 
   9  -2  -3    0.06    0.02 
   9  -2  -3    0.06    0.02 
   9  -2  -3    0.04    0.03 
  -9   2   3    0.05    0.02 
   8  -2  -3   12.25    0.60 
   8  -2  -3   11.97    0.61 
   8  -2  -3   11.61    0.59 
   8  -2  -3   12.06    0.59 
  -8   2   3   12.25    0.59 
  -8   2   3   11.60    0.59 
   7  -2  -3    0.07    0.02 
   7  -2  -3    0.09    0.03 
   7  -2  -3    0.11    0.01 
   7  -2  -3    0.09    0.02 
   7  -2  -3    0.09    0.01 
  -7   2   3    0.09    0.02 
  -7   2   3    0.09    0.02 
   6  -2  -3   15.21    0.75 
   6  -2  -3   15.63    0.75 
   6  -2  -3   15.63    0.76 
   6  -2  -3   14.78    0.75 
  -6   2   3   14.33    0.75 
  -6   2   3   15.56    0.76 
   5  -2  -3    1.96    0.10 
   5  -2  -3    2.05    0.10 
   5  -2  -3    2.13    0.11 
  -5   2   3    2.06    0.12 
   4  -2  -3   16.97    0.84 
   3  -2  -3    3.73    0.19 
   3  -2  -3    3.64    0.19 
  -3   2   3    3.70    0.19 
  -3   2   3    3.97    0.19 
  -2   2   3   28.42    1.40 
   1  -2  -3   19.58    0.96 
  -1   2   3   19.44    0.96 
   0  -2  -3  224.67   11.52 
   0  -2  -3  236.63   11.37 
  -1  -2  -3   41.19    2.14 
  -2  -2  -3   65.85    3.47 
  -3  -2  -3    2.03    0.85 
  -4  -2  -3   22.84    2.25 
  -5  -2  -3    0.07    0.72 
  -5  -2  -3    0.78    2.15 
  -6  -2  -3    2.00    0.11 
  -6  -2  -3    1.92    0.11 
  -6  -2  -3    2.31    0.12 
  -7  -2  -3    0.03    0.02 
  -7  -2  -3    0.03    0.02 
  -7  -2  -3    0.02    0.02 
   7   2   3    0.03    0.01 
   7   2   3   -0.01    0.01 
  -8  -2  -3    0.33    0.05 
  -8  -2  -3    0.40    0.04 
   8   2   3    0.48    0.03 
   8   2   3    0.47    0.04 
  -9  -2  -3    0.19    0.03 
  -9  -2  -3    0.19    0.03 
   9   2   3    0.16    0.02 
   9   2   3    0.20    0.02 
   9   2   3    0.19    0.02 
 -10  -2  -3    3.59    0.20 
 -10  -2  -3    3.89    0.19 
  10   2   3    3.48    0.20 
  10   2   3    3.83    0.19 
  10   2   3    3.81    0.19 
 -11  -2  -3   -0.01    0.02 
  11   2   3    0.03    0.01 
  11   2   3    0.02    0.01 
  11   2   3    0.01    0.02 
  12   2   3    4.68    0.24 
  12   2   3    4.97    0.24 
 -11   3   3    0.05    0.02 
  10  -3  -3    0.27    0.04 
 -10   3   3    0.29    0.03 
   9  -3  -3    0.29    0.03 
   9  -3  -3    0.33    0.03 
  -9   3   3    0.26    0.04 
   8  -3  -3    8.31    0.42 
   8  -3  -3    8.56    0.42 
   8  -3  -3    8.03    0.43 
   8  -3  -3    8.50    0.42 
   8  -3  -3    8.30    0.42 
  -8   3   3    8.57    0.42 
   7  -3  -3    0.13    0.02 
   7  -3  -3    0.09    0.02 
   7  -3  -3    0.12    0.01 
   7  -3  -3    0.14    0.02 
   7  -3  -3    0.12    0.03 
  -7   3   3    0.16    0.02 
  -7   3   3    0.12    0.02 
  -7   3   3    0.08    0.04 
   6  -3  -3    1.08    0.05 
  -6   3   3    0.91    0.06 
   5  -3  -3    1.88    0.10 
   5  -3  -3    1.77    0.09 
   5  -3  -3    1.71    0.09 
  -5   3   3    1.83    0.11 
  -5   3   3    1.68    0.09 
   4  -3  -3   10.10    0.50 
   4  -3  -3    9.30    0.49 
  -4   3   3   10.55    0.50 
   3  -3  -3    4.43    0.23 
  -3   3   3    4.59    0.23 
  -3   3   3    4.63    0.23 
   2  -3  -3    4.02    0.20 
  -2   3   3    3.80    0.20 
  -2   3   3    4.22    0.20 
   1  -3  -3    0.21    0.02 
  -1   3   3    0.22    0.02 
   0  -3  -3    0.12    0.02 
  -1  -3  -3    0.64    0.04 
  -3  -3  -3    0.28    0.37 
  -4  -3  -3    0.52    0.95 
  -5  -3  -3    0.22    0.71 
  -5  -3  -3   -1.09    1.46 
  -6  -3  -3   -0.34    2.23 
  -7  -3  -3    0.13    0.02 
  -7  -3  -3    0.18    0.03 
  -7  -3  -3    0.10    0.02 
  -8  -3  -3    3.38    0.18 
  -8  -3  -3    3.93    0.19 
  -8  -3  -3    3.61    0.18 
   8   3   3    3.40    0.18 
   8   3   3    3.28    0.18 
  -9  -3  -3    0.20    0.03 
  -9  -3  -3    0.15    0.02 
  -9  -3  -3    0.15    0.03 
   9   3   3    0.16    0.02 
   9   3   3    0.15    0.02 
 -10  -3  -3    0.24    0.03 
 -10  -3  -3    0.29    0.03 
  10   3   3    0.31    0.02 
  10   3   3    0.26    0.02 
  10   3   3    0.29    0.03 
 -11  -3  -3    0.08    0.02 
 -11  -3  -3    0.06    0.02 
  11   3   3    0.11    0.02 
  12   3   3    2.70    0.14 
  12   3   3    2.70    0.14 
 -11   4   3    0.19    0.02 
  10  -4  -3    0.77    0.06 
  10  -4  -3    0.86    0.05 
 -10   4   3    0.72    0.05 
   9  -4  -3    0.04    0.02 
   9  -4  -3    0.01    0.02 
  -9   4   3   -0.01    0.02 
   8  -4  -3    0.60    0.04 
   8  -4  -3    0.72    0.04 
   8  -4  -3    0.55    0.05 
  -8   4   3    0.62    0.07 
  -8   4   3    0.57    0.05 
   7  -4  -3    0.09    0.02 
   7  -4  -3    0.10    0.02 
   7  -4  -3    0.11    0.02 
   7  -4  -3    0.08    0.03 
  -7   4   3    0.07    0.04 
   6  -4  -3    0.15    0.02 
   6  -4  -3    0.17    0.03 
   6  -4  -3    0.13    0.01 
  -6   4   3    0.12    0.03 
  -6   4   3    0.14    0.02 
  -6   4   3    0.12    0.02 
   5  -4  -3    0.62    0.04 
   5  -4  -3    0.62    0.05 
  -5   4   3    0.62    0.06 
  -5   4   3    0.60    0.04 
  -5   4   3    0.57    0.04 
   4  -4  -3    6.19    0.28 
   4  -4  -3    5.44    0.29 
  -4   4   3    5.39    0.28 
  -4   4   3    5.75    0.28 
  -4   4   3    5.43    0.29 
   3  -4  -3    0.33    0.03 
  -3   4   3    0.28    0.03 
   2  -4  -3   19.58    0.99 
  -2   4   3   20.54    0.99 
  -2   4   3   20.03    0.99 
   1  -4  -3    5.53    0.28 
  -1   4   3    5.62    0.28 
   0  -4  -3   75.76    3.62 
   0  -4  -3   73.43    3.62 
   0  -4  -3   69.48    3.60 
  -2  -4  -3   22.74    1.12 
  -5  -4  -3    0.66    0.63 
  -6  -4  -3    5.29    0.27 
  -6  -4  -3    5.38    0.27 
  -7  -4  -3    0.14    0.03 
  -7  -4  -3    0.15    0.03 
  -7  -4  -3    0.13    0.02 
  -8  -4  -3    0.89    0.06 
  -8  -4  -3    1.01    0.06 
  -8  -4  -3    1.10    0.07 
   8   4   3    0.88    0.06 
  -9  -4  -3    0.09    0.03 
  -9  -4  -3    0.06    0.03 
   9   4   3    0.06    0.02 
   9   4   3    0.06    0.02 
 -10  -4  -3    1.30    0.09 
 -10  -4  -3    1.42    0.08 
  10   4   3    1.44    0.08 
 -11  -4  -3    0.44    0.04 
 -11  -4  -3    0.37    0.04 
  11   4   3    0.46    0.03 
  11   4   3    0.48    0.03 
  12   4   3    0.81    0.04 
 -11   5   3    0.16    0.02 
  10  -5  -3    0.28    0.03 
 -10   5   3    0.35    0.03 
   9  -5  -3    0.22    0.03 
  -9   5   3    0.24    0.02 
   8  -5  -3   13.03    0.66 
   8  -5  -3   13.94    0.65 
  -8   5   3   13.04    0.70 
  -8   5   3   12.79    0.66 
   7  -5  -3    0.04    0.01 
   7  -5  -3    0.03    0.02 
  -7   5   3    0.02    0.02 
  -7   5   3    0.04    0.04 
   6  -5  -3    1.71    0.10 
   6  -5  -3    1.74    0.09 
   6  -5  -3    1.64    0.09 
  -6   5   3    1.58    0.09 
  -6   5   3    1.77    0.11 
  -6   5   3    1.67    0.09 
   5  -5  -3    0.43    0.03 
   5  -5  -3    0.37    0.03 
   5  -5  -3    0.42    0.04 
  -5   5   3    0.43    0.04 
  -5   5   3    0.39    0.04 
  -5   5   3    0.39    0.03 
  -5   5   3    0.36    0.03 
  -5   5   3    0.39    0.03 
   4  -5  -3    5.06    0.27 
  -4   5   3    5.22    0.26 
  -4   5   3    5.49    0.27 
  -4   5   3    5.25    0.26 
   3  -5  -3    0.02    0.02 
  -3   5   3    0.02    0.02 
   2  -5  -3    3.38    0.17 
  -2   5   3    3.51    0.18 
  -2   5   3    3.34    0.17 
   1  -5  -3    0.25    0.02 
  -1   5   3    0.30    0.03 
   0  -5  -3    0.50    0.06 
   0  -5  -3    0.53    0.10 
   0  -5  -3    0.35    0.08 
  -1  -5  -3    0.16    0.02 
  -2  -5  -3    0.53    0.04 
  -3  -5  -3    0.51    0.04 
  -5  -5  -3    0.37    0.04 
  -5  -5  -3    0.39    0.04 
  -6  -5  -3    4.41    0.23 
  -6  -5  -3    5.13    0.24 
  -6  -5  -3    4.29    0.23 
  -7  -5  -3    0.14    0.02 
  -7  -5  -3    0.20    0.03 
  -7  -5  -3    0.17    0.03 
  -8  -5  -3    0.49    0.05 
  -8  -5  -3    0.46    0.05 
  -8  -5  -3    0.47    0.04 
   8   5   3    0.42    0.04 
  -9  -5  -3    0.25    0.04 
   9   5   3    0.28    0.02 
   9   5   3    0.30    0.02 
 -10  -5  -3    0.70    0.06 
 -10  -5  -3    0.70    0.05 
  10   5   3    0.80    0.05 
 -11  -5  -3    0.55    0.05 
 -11  -5  -3    0.63    0.05 
  11   5   3    0.64    0.04 
  11   5   3    0.72    0.04 
 -11   6   3    0.04    0.02 
  10  -6  -3    0.04    0.02 
 -10   6   3    0.10    0.02 
   9  -6  -3    0.48    0.04 
  -9   6   3    0.45    0.04 
   8  -6  -3    8.47    0.45 
   8  -6  -3    9.14    0.44 
  -8   6   3    8.87    0.44 
  -8   6   3    8.82    0.46 
   7  -6  -3    0.26    0.03 
   7  -6  -3    0.30    0.04 
  -7   6   3    0.28    0.03 
  -7   6   3    0.33    0.05 
   6  -6  -3    2.14    0.12 
  -6   6   3    2.16    0.13 
  -6   6   3    2.18    0.11 
  -6   6   3    2.14    0.11 
   5  -6  -3    0.67    0.05 
  -5   6   3    0.66    0.04 
  -5   6   3    0.65    0.04 
  -5   6   3    0.62    0.06 
  -5   6   3    0.61    0.04 
   4  -6  -3   15.43    0.79 
  -4   6   3   16.16    0.80 
  -4   6   3   15.41    0.79 
  -4   6   3   16.47    0.79 
  -4   6   3   16.53    0.79 
  -3   6   3    0.12    0.03 
  -3   6   3    0.13    0.01 
  -3   6   3    0.11    0.02 
   2  -6  -3    0.75    0.05 
  -2   6   3    0.66    0.04 
  -2   6   3    0.79    0.04 
  -2   6   3    0.78    0.06 
   1  -6  -3    0.87    0.05 
  -1   6   3    0.97    0.07 
   0  -6  -3   28.57    1.41 
  -1  -6  -3    2.32    0.12 
  -2  -6  -3   20.27    1.00 
  -3  -6  -3    0.66    0.04 
  -5  -6  -3    0.39    0.04 
  -5  -6  -3    0.42    0.04 
  -6  -6  -3    0.00    0.02 
  -6  -6  -3    0.03    0.02 
  -7  -6  -3    0.29    0.03 
  -7  -6  -3    0.41    0.05 
  -7  -6  -3    0.36    0.03 
  -8  -6  -3    1.83    0.11 
  -8  -6  -3    1.66    0.10 
  -9  -6  -3    0.18    0.03 
  -9  -6  -3    0.17    0.03 
   9   6   3    0.14    0.02 
 -10  -6  -3    0.33    0.03 
 -10  -6  -3    0.27    0.04 
 -11  -6  -3    0.05    0.02 
 -11  -6  -3    0.07    0.02 
  11   6   3    0.09    0.01 
  11   6   3    0.07    0.01 
  10  -7  -3    0.33    0.03 
 -10   7   3    0.43    0.04 
   9  -7  -3    0.05    0.02 
  -9   7   3    0.03    0.02 
   8  -7  -3    3.39    0.19 
   8  -7  -3    3.64    0.18 
  -8   7   3    3.72    0.20 
  -8   7   3    3.42    0.18 
   7  -7  -3    0.77    0.06 
   7  -7  -3    0.85    0.07 
  -7   7   3    0.81    0.05 
  -7   7   3    0.83    0.05 
   6  -7  -3    0.90    0.07 
   6  -7  -3    0.81    0.06 
  -6   7   3    0.86    0.08 
  -6   7   3    0.89    0.05 
  -6   7   3    0.90    0.05 
   5  -7  -3    0.30    0.03 
   5  -7  -3    0.31    0.04 
  -5   7   3    0.32    0.04 
  -5   7   3    0.28    0.02 
  -5   7   3    0.30    0.03 
  -5   7   3    0.32    0.02 
   4  -7  -3    4.36    0.23 
  -4   7   3    4.85    0.24 
  -4   7   3    4.70    0.23 
  -4   7   3    4.48    0.23 
  -4   7   3    4.78    0.23 
   3  -7  -3    0.36    0.03 
  -3   7   3    0.40    0.03 
  -3   7   3    0.29    0.03 
  -3   7   3    0.32    0.04 
   2  -7  -3    7.65    0.38 
  -2   7   3    7.50    0.38 
  -2   7   3    7.61    0.38 
   1  -7  -3    0.07    0.02 
   0  -7  -3    0.01    0.02 
  -1  -7  -3    0.87    0.06 
  -2  -7  -3    3.44    0.18 
  -3  -7  -3    1.34    0.08 
  -4  -7  -3    8.78    0.43 
  -4  -7  -3    8.04    0.42 
  -5  -7  -3    0.07    0.02 
  -5  -7  -3    0.07    0.02 
  -5  -7  -3    0.06    0.02 
  -7  -7  -3    0.44    0.05 
  -7  -7  -3    0.53    0.05 
  -8  -7  -3    0.87    0.07 
  -8  -7  -3    0.84    0.06 
  -9  -7  -3    0.02    0.02 
  -9  -7  -3    0.10    0.02 
   9   7   3    0.05    0.02 
 -10  -7  -3    0.94    0.06 
 -10  -7  -3    0.84    0.06 
  10   7   3    0.86    0.05 
 -11  -7  -3    0.11    0.02 
 -11  -7  -3    0.09    0.02 
  11   7   3    0.10    0.01 
  10  -8  -3    0.38    0.03 
 -10   8   3    0.39    0.03 
   9  -8  -3    0.10    0.02 
  -9   8   3    0.13    0.02 
   8  -8  -3   10.86    0.53 
  -8   8   3   10.88    0.53 
  -8   8   3   10.04    0.55 
   7  -8  -3    0.66    0.06 
   7  -8  -3    0.67    0.05 
  -7   8   3    0.72    0.05 
  -7   8   3    0.60    0.05 
  -7   8   3    0.81    0.08 
   6  -8  -3    0.07    0.02 
  -6   8   3    0.12    0.04 
  -6   8   3    0.14    0.02 
  -6   8   3    0.11    0.02 
   5  -8  -3    0.06    0.02 
  -5   8   3    0.04    0.02 
  -5   8   3    0.04    0.03 
  -5   8   3    0.05    0.02 
  -5   8   3    0.08    0.02 
  -5   8   3    0.06    0.02 
   4  -8  -3    0.55    0.04 
  -4   8   3    0.61    0.04 
  -4   8   3    0.66    0.04 
  -4   8   3    0.63    0.04 
  -4   8   3    0.62    0.06 
   3  -8  -3    3.67    0.19 
  -3   8   3    3.77    0.19 
  -3   8   3    4.10    0.19 
  -3   8   3    3.82    0.21 
   2  -8  -3    5.77    0.32 
  -2   8   3    6.43    0.31 
  -2   8   3    6.80    0.32 
   1  -8  -3    0.04    0.02 
   0  -8  -3    9.77    0.49 
  -1  -8  -3    0.16    0.03 
  -2  -8  -3    0.08    0.02 
  -3  -8  -3    0.15    0.02 
  -3  -8  -3    0.13    0.02 
  -3  -8  -3    0.16    0.02 
  -4  -8  -3    1.34    0.08 
  -4  -8  -3    1.58    0.08 
  -4  -8  -3    1.58    0.09 
  -5  -8  -3    0.44    0.04 
  -5  -8  -3    0.50    0.05 
  -5  -8  -3    0.54    0.05 
  -6  -8  -3    0.11    0.02 
  -7  -8  -3    0.35    0.04 
  -7  -8  -3    0.32    0.03 
  -8  -8  -3    0.85    0.07 
  -8  -8  -3    0.79    0.06 
  -9  -8  -3    0.03    0.02 
  -9  -8  -3    0.05    0.02 
 -10  -8  -3    1.59    0.09 
 -10  -8  -3    1.41    0.09 
 -11  -8  -3    0.02    0.02 
 -11  -8  -3    0.04    0.02 
 -10   9   3    0.98    0.06 
   9  -9  -3    0.25    0.03 
  -9   9   3    0.27    0.02 
   8  -9  -3    1.25    0.08 
  -8   9   3    1.55    0.08 
   7  -9  -3    0.01    0.02 
  -7   9   3    0.03    0.02 
  -7   9   3    0.06    0.04 
  -7   9   3    0.02    0.02 
   6  -9  -3    0.15    0.03 
  -6   9   3    0.17    0.02 
  -6   9   3    0.14    0.04 
  -6   9   3    0.19    0.02 
  -6   9   3    0.14    0.02 
   5  -9  -3    0.55    0.05 
  -5   9   3    0.50    0.04 
  -5   9   3    0.42    0.05 
  -5   9   3    0.51    0.04 
  -4   9   3    4.44    0.22 
  -4   9   3    4.28    0.24 
  -4   9   3    4.51    0.22 
   3  -9  -3    1.18    0.07 
  -3   9   3    1.26    0.07 
  -3   9   3    1.25    0.08 
  -3   9   3    1.24    0.07 
  -3   9   3    1.15    0.07 
   2  -9  -3    2.54    0.12 
  -2   9   3    2.15    0.12 
   1  -9  -3   -0.18    0.30 
   1  -9  -3    0.04    0.15 
   1  -9  -3    0.10    0.06 
   0  -9  -3    0.41    0.04 
  -1  -9  -3    0.89    0.06 
  -1  -9  -3    0.86    0.06 
  -2  -9  -3    3.37    0.19 
  -2  -9  -3    3.79    0.18 
  -2  -9  -3    3.85    0.19 
  -2  -9  -3    3.50    0.18 
  -3  -9  -3    2.75    0.15 
  -3  -9  -3    2.96    0.15 
  -3  -9  -3    2.87    0.15 
  -3  -9  -3    2.92    0.15 
  -4  -9  -3    0.74    0.05 
  -4  -9  -3    0.63    0.05 
  -4  -9  -3    0.61    0.05 
  -4  -9  -3    0.74    0.05 
  -5  -9  -3    2.09    0.12 
  -5  -9  -3    2.28    0.13 
  -6  -9  -3    0.38    0.04 
  -6  -9  -3    0.35    0.03 
  -7  -9  -3    0.29    0.03 
  -7  -9  -3    0.27    0.04 
  -8  -9  -3    1.74    0.11 
  -8  -9  -3    1.88    0.10 
  -9  -9  -3    0.04    0.02 
  -9  -9  -3    0.05    0.02 
 -10  -9  -3    0.23    0.03 
 -10  -9  -3    0.27    0.03 
   9 -10  -3    0.04    0.02 
  -9  10   3    0.02    0.02 
   8 -10  -3    1.62    0.09 
  -8  10   3    1.58    0.09 
   7 -10  -3    0.58    0.05 
  -7  10   3    0.51    0.04 
  -7  10   3    0.64    0.04 
  -6  10   3    1.52    0.09 
  -6  10   3    1.71    0.09 
  -6  10   3    1.56    0.11 
   5 -10  -3    0.00    0.02 
   5 -10  -3   -0.01    0.02 
  -5  10   3    0.03    0.02 
  -5  10   3   -0.06    0.04 
  -5  10   3    0.06    0.02 
  -5  10   3    0.01    0.02 
   4 -10  -3   22.01    1.08 
  -4  10   3   22.23    1.08 
  -4  10   3   22.20    1.08 
  -4  10   3   21.17    1.10 
   3 -10  -3    0.23    0.03 
  -3  10   3    0.21    0.02 
  -3  10   3    0.21    0.03 
  -3  10   3    0.19    0.04 
   2 -10  -3   16.70    0.84 
  -2  10   3   17.52    0.84 
  -2  10   3   16.49    0.83 
  -1 -10  -3    0.21    0.03 
  -1 -10  -3    0.14    0.03 
  -1 -10  -3    0.19    0.02 
  -2 -10  -3    0.02    0.02 
  -2 -10  -3    0.04    0.02 
  -2 -10  -3    0.02    0.02 
  -3 -10  -3    0.05    0.02 
  -3 -10  -3    0.03    0.02 
  -3 -10  -3    0.01    0.02 
  -4 -10  -3    0.34    0.03 
  -4 -10  -3    0.44    0.04 
  -5 -10  -3    0.38    0.04 
  -5 -10  -3    0.56    0.05 
  -6 -10  -3    1.27    0.08 
  -6 -10  -3    1.40    0.09 
  -7 -10  -3    0.61    0.05 
  -7 -10  -3    0.62    0.06 
  -8 -10  -3    0.89    0.06 
  -8 -10  -3    0.92    0.07 
  -9 -10  -3    0.08    0.05 
  -9 -10  -3    0.10    0.02 
 -10 -10  -3    0.15    0.02 
 -10 -10  -3    0.11    0.02 
   9 -11  -3    0.01    0.01 
   8 -11  -3    0.04    0.02 
   7 -11  -3    0.11    0.02 
  -7  11   3    0.09    0.02 
  -7  11   3    0.12    0.02 
   6 -11  -3    4.60    0.23 
  -6  11   3    4.76    0.23 
  -6  11   3    4.37    0.23 
  -6  11   3    4.28    0.25 
   5 -11  -3    0.06    0.03 
  -5  11   3    0.04    0.02 
  -5  11   3    0.04    0.02 
  -5  11   3    0.03    0.02 
  -5  11   3   -0.02    0.04 
   4 -11  -3   29.23    1.45 
   4 -11  -3   28.18    1.45 
  -4  11   3   30.04    1.45 
  -4  11   3   29.80    1.45 
  -4  11   3   28.31    1.46 
  -4  11   3   30.35    1.45 
   3 -11  -3    0.12    0.02 
  -3  11   3    0.09    0.02 
  -3  11   3    0.11    0.04 
  -3  11   3    0.15    0.02 
  -3  11   3    0.14    0.02 
  -2  11   3    7.51    0.38 
  -2  11   3    7.60    0.38 
  -2  11   3    7.66    0.38 
  -1  11   3    0.04    0.02 
   0 -11  -3    1.28    0.08 
  -1 -11  -3    0.60    0.05 
  -1 -11  -3    0.79    0.05 
  -1 -11  -3    0.82    0.06 
  -2 -11  -3    2.37    0.12 
  -2 -11  -3    2.33    0.12 
  -2 -11  -3    1.95    0.12 
  -3 -11  -3    0.09    0.03 
  -3 -11  -3    0.04    0.02 
  -4 -11  -3    1.71    0.09 
  -4 -11  -3    1.48    0.10 
  -5 -11  -3    0.10    0.03 
  -5 -11  -3    0.08    0.02 
  -6 -11  -3    1.53    0.10 
  -6 -11  -3    1.48    0.09 
  -7 -11  -3    0.53    0.05 
  -7 -11  -3    0.50    0.05 
  -8 -11  -3    0.94    0.07 
  -9 -11  -3    0.29    0.04 
  -9 -11  -3    0.27    0.03 
   8 -12  -3    0.07    0.02 
   6 -12  -3    0.29    0.03 
  -6  12   3    0.32    0.03 
  -6  12   3    0.28    0.03 
   5 -12  -3    0.02    0.02 
   5 -12  -3    0.01    0.02 
  -5  12   3    0.04    0.02 
  -5  12   3    0.03    0.02 
  -5  12   3    0.02    0.04 
  -5  12   3    0.05    0.02 
   4 -12  -3    4.10    0.19 
   4 -12  -3    3.53    0.19 
  -4  12   3    3.60    0.19 
  -4  12   3    3.59    0.19 
  -4  12   3    3.83    0.19 
  -4  12   3    3.28    0.20 
   3 -12  -3    2.32    0.13 
  -3  12   3    2.52    0.13 
  -3  12   3    2.30    0.13 
   2 -12  -3   23.01    1.19 
  -2  12   3   25.06    1.18 
  -2  12   3   23.85    1.18 
   1 -12  -3    0.13    0.03 
  -1  12   3    0.15    0.02 
  -1  12   3    0.11    0.02 
   0 -12  -3    3.78    0.21 
   0 -12  -3    4.27    0.21 
   0  12   3    3.96    0.20 
  -1 -12  -3    0.04    0.03 
  -1 -12  -3    0.05    0.02 
  -2 -12  -3    4.99    0.24 
  -2 -12  -3    4.07    0.24 
  -2 -12  -3    4.84    0.23 
  -3 -12  -3    0.05    0.03 
  -3 -12  -3    0.05    0.03 
  -4 -12  -3    0.89    0.07 
  -4 -12  -3    0.78    0.07 
  -5 -12  -3    0.12    0.03 
  -6 -12  -3    0.51    0.05 
  -7 -12  -3    0.32    0.03 
  -7 -12  -3    0.31    0.04 
  -8 -12  -3    0.63    0.05 
  -8 -12  -3    0.62    0.05 
  -9 -12  -3    0.01    0.02 
   7 -13  -3    0.02    0.02 
   5 -13  -3    0.02    0.02 
   5 -13  -3    0.03    0.02 
  -5  13   3    0.01    0.02 
  -5  13   3    0.02    0.02 
   4 -13  -3    0.19    0.03 
   4 -13  -3    0.18    0.02 
  -4  13   3    0.15    0.02 
  -4  13   3    0.16    0.02 
  -4  13   3    0.15    0.03 
   3 -13  -3    0.13    0.03 
  -3  13   3    0.11    0.02 
  -3  13   3    0.10    0.02 
  -3  13   3    0.10    0.02 
   2 -13  -3    0.43    0.04 
  -2  13   3    0.46    0.04 
  -2  13   3    0.49    0.04 
  -2  13   3    0.45    0.04 
   1 -13  -3    0.82    0.07 
   1 -13  -3    0.83    0.06 
  -1  13   3    0.85    0.05 
   0 -13  -3    0.22    0.03 
   0 -13  -3    0.23    0.03 
   0  13   3    0.18    0.02 
  -1 -13  -3    0.01    0.03 
  -1 -13  -3    0.02    0.02 
  -3 -13  -3    1.73    0.11 
  -4 -13  -3    1.77    0.10 
  -4 -13  -3    1.56    0.10 
  -5 -13  -3    0.23    0.04 
  -6 -13  -3    3.57    0.19 
  -7 -13  -3    0.03    0.02 
  -6  14   3    0.70    0.04 
   5 -14  -3    0.30    0.03 
  -5  14   3    0.31    0.03 
  -5  14   3    0.33    0.03 
   4 -14  -3    0.63    0.05 
  -4  14   3    0.60    0.04 
  -4  14   3    0.65    0.05 
  -4  14   3    0.62    0.04 
   3 -14  -3    0.04    0.02 
  -3  14   3    0.03    0.02 
  -3  14   3    0.05    0.02 
  -3  14   3    0.06    0.02 
   2 -14  -3    0.05    0.03 
   2 -14  -3    0.05    0.03 
  -2  14   3    0.02    0.02 
  -2  14   3    0.00    0.02 
   1 -14  -3    0.73    0.06 
   1 -14  -3    0.71    0.06 
  -1  14   3    0.79    0.05 
  -1  14   3    0.79    0.05 
   0 -14  -3    0.03    0.02 
   0 -14  -3    0.09    0.03 
   0  14   3    0.02    0.02 
   0  14   3    0.01    0.02 
  -1 -14  -3    0.82    0.06 
   1  14   3    0.79    0.05 
  -2 -14  -3    4.36    0.23 
  -3 -14  -3   -0.01    0.02 
  -4 -14  -3    2.31    0.14 
  -5 -14  -3    0.14    0.03 
  -6 -14  -3    1.60    0.10 
  -7 -14  -3    0.08    0.02 
   5 -15  -3    0.13    0.02 
  -5  15   3    0.16    0.02 
   4 -15  -3    0.03    0.02 
   4 -15  -3    0.04    0.02 
  -4  15   3    0.04    0.02 
  -4  15   3    0.05    0.01 
   3 -15  -3    0.06    0.02 
   3 -15  -3    0.09    0.03 
  -3  15   3    0.09    0.02 
  -3  15   3    0.05    0.02 
  -3  15   3    0.09    0.02 
   2 -15  -3    0.10    0.02 
   2 -15  -3    0.09    0.03 
  -2  15   3    0.09    0.02 
  -2  15   3    0.10    0.02 
  -2  15   3    0.10    0.02 
   1 -15  -3    0.65    0.05 
   1 -15  -3    0.68    0.06 
  -1  15   3    0.64    0.05 
  -1  15   3    0.72    0.05 
   0 -15  -3    0.05    0.03 
  -1 -15  -3    0.03    0.03 
   1  15   3    0.03    0.02 
  -2 -15  -3    1.10    0.07 
  -3 -15  -3   -0.01    0.02 
   3 -16  -3    0.57    0.04 
  -3  16   3    0.56    0.04 
  -3  16   3    0.55    0.04 
   2 -16  -3    0.64    0.05 
  -2  16   3    0.53    0.04 
  -2  16   3    0.49    0.04 
  -2  16   3    0.43    0.04 
   1 -16  -3    0.05    0.02 
  -1  16   3    0.01    0.01 
   0 -16  -3    0.03    0.02 
   0  16   3    0.01    0.01 
  -1 -16  -3    0.10    0.02 
  -2 -16  -3    0.48    0.04 
   0  17   3    0.25    0.02 
  -1 -17  -3    0.02    0.02 
   3  15  -4    0.11    0.01 
   2  15  -4    0.38    0.03 
   1  15  -4    0.05    0.01 
   1  15  -4    0.04    0.01 
   0  15  -4    0.00    0.01 
   0  15  -4   -0.01    0.01 
   0 -15   4   -0.03    0.02 
  -1  15  -4    0.00    0.01 
  -1  15  -4    0.02    0.01 
   1 -15   4   -0.03    0.02 
  -2  15  -4    1.29    0.07 
  -2  15  -4    1.22    0.07 
   2 -15   4    1.40    0.07 
   5  14  -4    0.03    0.01 
   3  14  -4    0.02    0.02 
   2  14  -4    0.00    0.02 
   2  14  -4    0.01    0.02 
   1  14  -4    0.13    0.02 
   1  14  -4    0.16    0.02 
  -1 -14   4    0.18    0.03 
   0  14  -4    1.84    0.10 
   0  14  -4    1.93    0.10 
  -1  14  -4    0.42    0.04 
  -1  14  -4    0.42    0.03 
  -2  14  -4    0.02    0.02 
  -2  14  -4    0.02    0.01 
  -2  14  -4    0.02    0.02 
   2 -14   4    0.01    0.02 
  -3  14  -4    0.15    0.02 
  -3  14  -4    0.06    0.02 
   3 -14   4    0.13    0.02 
  -4  14  -4    0.14    0.01 
   4 -14   4    0.12    0.02 
   6  13  -4    0.22    0.02 
  -6 -13   4    0.28    0.03 
   5  13  -4    0.14    0.02 
  -5 -13   4    0.21    0.03 
   4  13  -4    0.01    0.02 
   4  13  -4    0.01    0.02 
  -4 -13   4    0.00    0.03 
   3  13  -4    0.03    0.02 
  -3 -13   4    0.00    0.03 
   2  13  -4    0.79    0.05 
   2  13  -4    0.68    0.05 
  -2 -13   4    0.72    0.06 
   1  13  -4    0.01    0.02 
   1  13  -4   -0.02    0.02 
   1  13  -4   -0.01    0.02 
  -1 -13   4   -0.01    0.03 
   0  13  -4    0.08    0.02 
   0  13  -4    0.09    0.02 
   0  13  -4    0.07    0.02 
   0 -13   4    0.08    0.03 
  -1  13  -4    0.05    0.02 
  -1  13  -4    0.04    0.02 
  -1  13  -4    0.05    0.02 
  -2  13  -4    0.34    0.03 
  -2  13  -4    0.42    0.03 
  -2  13  -4    0.39    0.03 
  -3  13  -4    0.00    0.02 
  -3  13  -4    0.02    0.02 
  -3  13  -4    0.03    0.02 
   3 -13   4    0.02    0.02 
  -4  13  -4    0.07    0.02 
  -5  13  -4    0.01    0.01 
   5 -13   4   -0.01    0.02 
   5 -13   4   -0.01    0.02 
   6 -13   4    0.09    0.02 
   7  12  -4    0.52    0.04 
  -7 -12   4    0.54    0.05 
   6  12  -4    0.00    0.02 
  -6 -12   4    0.03    0.03 
   5  12  -4    0.01    0.02 
  -5 -12   4    0.00    0.03 
   4  12  -4    0.01    0.02 
   4  12  -4   -0.01    0.02 
  -4 -12   4    0.01    0.03 
   3  12  -4    0.09    0.02 
   3  12  -4    0.05    0.02 
  -3 -12   4    0.08    0.03 
   2  12  -4    0.79    0.05 
   2  12  -4    0.78    0.05 
  -2 -12   4    0.84    0.06 
  -2 -12   4    0.80    0.07 
   1  12  -4    0.01    0.02 
   1  12  -4    0.02    0.02 
   0  12  -4    0.32    0.03 
   0  12  -4    0.34    0.03 
   0  12  -4    0.28    0.03 
  -1  12  -4    0.30    0.03 
  -1  12  -4    0.27    0.03 
  -1  12  -4    0.29    0.03 
  -2  12  -4    3.65    0.18 
  -2  12  -4    3.43    0.18 
  -2  12  -4    3.40    0.18 
   2 -12   4    3.39    0.18 
  -3  12  -4    0.05    0.02 
  -3  12  -4    0.04    0.04 
  -3  12  -4    0.05    0.02 
  -3  12  -4    0.03    0.02 
   3 -12   4    0.06    0.02 
  -4  12  -4    0.96    0.05 
  -4  12  -4    0.85    0.05 
   4 -12   4    0.98    0.06 
  -5  12  -4    0.15    0.02 
   5 -12   4    0.14    0.02 
   6 -12   4    0.07    0.02 
   6 -12   4    0.06    0.02 
   7 -12   4    0.44    0.03 
   8  11  -4    0.34    0.03 
  -8 -11   4    0.32    0.04 
   7  11  -4    0.16    0.02 
  -7 -11   4    0.19    0.04 
   6  11  -4    0.86    0.06 
  -6 -11   4    0.83    0.07 
   5  11  -4    0.09    0.02 
  -5 -11   4    0.11    0.04 
   4  11  -4    0.68    0.05 
   4  11  -4    0.65    0.05 
  -4 -11   4    0.59    0.07 
   3  11  -4    1.77    0.09 
  -3 -11   4    1.51    0.11 
   2  11  -4    2.48    0.13 
   2  11  -4    2.51    0.13 
  -2 -11   4    2.23    0.14 
   1  11  -4    0.49    0.04 
   1  11  -4    0.52    0.04 
  -1 -11   4    0.38    0.06 
   0  11  -4    0.31    0.03 
   0  11  -4    0.32    0.03 
   0  11  -4    0.32    0.03 
  -1  11  -4    0.81    0.07 
  -1  11  -4    0.85    0.05 
  -1  11  -4    0.79    0.05 
  -1  11  -4    0.77    0.05 
   1 -11   4    0.78    0.06 
  -2  11  -4    1.51    0.08 
  -2  11  -4    1.41    0.10 
  -2  11  -4    1.57    0.09 
   2 -11   4    1.63    0.09 
  -3  11  -4   -0.03    0.02 
  -3  11  -4    0.03    0.04 
  -3  11  -4   -0.01    0.02 
  -4  11  -4    1.07    0.06 
  -4  11  -4    0.88    0.06 
  -4  11  -4    1.18    0.09 
  -4  11  -4    0.97    0.06 
   4 -11   4    1.09    0.07 
  -5  11  -4    1.66    0.09 
   5 -11   4    1.66    0.10 
  -6  11  -4    2.27    0.12 
   6 -11   4    2.19    0.12 
   7 -11   4    0.06    0.02 
   8 -11   4    0.07    0.02 
   9  10  -4    0.05    0.01 
  -9 -10   4    0.04    0.02 
   8  10  -4    0.12    0.02 
   8  10  -4    0.12    0.02 
  -8 -10   4    0.11    0.02 
  -8 -10   4    0.10    0.03 
   7  10  -4    0.01    0.02 
  -7 -10   4    0.02    0.02 
  -7 -10   4    0.02    0.03 
   6  10  -4    5.22    0.25 
  -6 -10   4    4.60    0.25 
  -6 -10   4    4.83    0.26 
   5  10  -4    0.60    0.05 
  -5 -10   4    0.63    0.05 
  -5 -10   4    0.65    0.07 
   4  10  -4    1.35    0.08 
   4  10  -4    1.53    0.08 
  -4 -10   4    1.29    0.10 
   3  10  -4    0.12    0.02 
   3  10  -4    0.09    0.02 
  -3 -10   4    0.06    0.04 
   2  10  -4    0.92    0.05 
  -2 -10   4    0.71    0.07 
   1  10  -4   -0.01    0.02 
   1  10  -4    0.02    0.02 
   1  10  -4    0.01    0.02 
  -1 -10   4    0.02    0.03 
   0  10  -4    5.80    0.28 
   0  10  -4    5.94    0.28 
   0  10  -4    5.48    0.28 
   0  10  -4    5.71    0.29 
   0 -10   4    5.44    0.29 
   0 -10   4    5.28    0.28 
  -1  10  -4    0.08    0.02 
  -1  10  -4    0.05    0.04 
  -1  10  -4    0.04    0.02 
   1 -10   4    0.11    0.02 
  -2  10  -4    1.72    0.09 
  -2  10  -4    1.76    0.09 
  -2  10  -4    1.64    0.09 
  -2  10  -4    1.68    0.11 
   2 -10   4    1.56    0.10 
  -3  10  -4    1.07    0.06 
  -3  10  -4    1.07    0.06 
  -3  10  -4    0.98    0.06 
   3 -10   4    1.07    0.07 
  -4  10  -4    0.70    0.05 
  -4  10  -4    0.55    0.05 
  -4  10  -4    0.64    0.07 
  -4  10  -4    0.79    0.05 
   4 -10   4    0.71    0.06 
  -5  10  -4    0.02    0.02 
  -5  10  -4    0.00    0.04 
  -5  10  -4   -0.02    0.03 
  -5  10  -4    0.01    0.02 
   5 -10   4    0.04    0.03 
  -6  10  -4    3.90    0.20 
   6 -10   4    4.10    0.21 
  -7  10  -4    0.00    0.02 
   7 -10   4    0.06    0.02 
  -8  10  -4    0.00    0.01 
   8 -10   4   -0.01    0.02 
   9   9  -4    0.02    0.01 
   9   9  -4    0.01    0.02 
  -9  -9   4    0.02    0.02 
  -9  -9   4    0.02    0.03 
   8   9  -4    0.73    0.05 
  -8  -9   4    0.65    0.06 
  -8  -9   4    0.67    0.05 
   7   9  -4    0.73    0.05 
   7   9  -4    0.72    0.05 
  -7  -9   4    0.69    0.06 
  -7  -9   4    0.68    0.05 
   6   9  -4    1.23    0.07 
  -6  -9   4    1.35    0.09 
  -6  -9   4    1.25    0.08 
   5   9  -4    1.50    0.08 
   5   9  -4    1.36    0.08 
  -5  -9   4    1.35    0.08 
  -5  -9   4    1.38    0.09 
   4   9  -4    0.98    0.06 
  -4  -9   4    0.88    0.07 
   3   9  -4    0.58    0.04 
  -3  -9   4    0.60    0.06 
   2   9  -4    0.26    0.02 
   2   9  -4    0.22    0.02 
   1   9  -4    0.00    0.02 
   1   9  -4   -0.02    0.02 
  -1  -9   4    0.03    0.03 
   0   9  -4    0.32    0.03 
   0   9  -4    0.35    0.03 
   0   9  -4    0.42    0.03 
   0  -9   4    0.35    0.05 
   0  -9   4    0.38    0.03 
  -1   9  -4    0.43    0.05 
  -1   9  -4    0.39    0.03 
  -1   9  -4    0.34    0.03 
  -1   9  -4    0.41    0.03 
   1  -9   4    0.37    0.04 
  -2   9  -4    5.45    0.29 
  -2   9  -4    5.33    0.28 
  -2   9  -4    5.68    0.28 
  -2   9  -4    6.26    0.28 
   2  -9   4    5.25    0.28 
  -3   9  -4    0.03    0.04 
  -3   9  -4    0.04    0.02 
  -3   9  -4    0.05    0.02 
  -3   9  -4    0.03    0.02 
   3  -9   4    0.05    0.02 
  -4   9  -4   14.75    0.70 
  -4   9  -4   13.58    0.70 
  -4   9  -4   14.14    0.70 
  -4   9  -4   14.36    0.70 
  -4   9  -4   13.53    0.71 
   4  -9   4   14.58    0.70 
  -5   9  -4    0.07    0.02 
  -5   9  -4    0.12    0.04 
  -5   9  -4    0.08    0.02 
  -5   9  -4    0.10    0.02 
   5  -9   4    0.08    0.03 
  -6   9  -4    2.73    0.14 
  -6   9  -4    2.44    0.15 
  -6   9  -4    2.74    0.14 
   6  -9   4    2.82    0.15 
  -7   9  -4    0.33    0.03 
   7  -9   4    0.26    0.03 
  -8   9  -4    0.06    0.02 
   8  -9   4    0.06    0.02 
  -9   9  -4    0.02    0.01 
   9  -9   4    0.01    0.02 
  10   8  -4    0.02    0.01 
  10   8  -4    0.04    0.01 
 -10  -8   4    0.03    0.03 
   9   8  -4    0.27    0.02 
   9   8  -4    0.30    0.02 
  -9  -8   4    0.29    0.03 
  -9  -8   4    0.24    0.04 
   8   8  -4    1.28    0.07 
   8   8  -4    1.21    0.07 
  -8  -8   4    1.19    0.08 
  -8  -8   4    1.22    0.08 
   7   8  -4    0.23    0.02 
   7   8  -4    0.21    0.02 
  -7  -8   4    0.23    0.04 
  -7  -8   4    0.22    0.03 
   6   8  -4    1.92    0.10 
   6   8  -4    1.84    0.10 
  -6  -8   4    1.88    0.11 
  -6  -8   4    1.79    0.11 
   5   8  -4    0.74    0.05 
  -5  -8   4    0.81    0.07 
  -5  -8   4    0.75    0.06 
   4   8  -4    0.35    0.03 
  -4  -8   4    0.42    0.05 
  -4  -8   4    0.36    0.04 
   3   8  -4    0.04    0.02 
  -3  -8   4    0.06    0.03 
  -3  -8   4    0.05    0.02 
   2   8  -4    0.16    0.02 
  -2  -8   4    0.18    0.03 
   1   8  -4    0.77    0.05 
   1   8  -4    0.92    0.05 
  -1  -8   4    1.01    0.07 
   0  -8   4    3.29    0.17 
   0  -8   4    2.98    0.16 
  -1   8  -4    1.07    0.08 
  -1   8  -4    0.95    0.06 
  -1   8  -4    0.99    0.06 
   1  -8   4    0.97    0.06 
   1  -8   4    1.03    0.09 
  -2   8  -4    2.57    0.13 
  -2   8  -4    2.68    0.15 
  -2   8  -4    2.65    0.13 
   2  -8   4    2.47    0.14 
  -3   8  -4    0.56    0.05 
  -3   8  -4    0.44    0.05 
  -3   8  -4    0.48    0.04 
  -3   8  -4    0.51    0.04 
  -3   8  -4    0.52    0.04 
   3  -8   4    0.49    0.04 
  -4   8  -4    1.10    0.08 
  -4   8  -4    1.11    0.06 
  -4   8  -4    1.14    0.07 
  -4   8  -4    1.07    0.07 
  -4   8  -4    1.09    0.07 
   4  -8   4    1.28    0.07 
  -5   8  -4    0.12    0.04 
  -5   8  -4    0.09    0.02 
  -5   8  -4    0.12    0.02 
  -5   8  -4    0.13    0.02 
   5  -8   4    0.10    0.03 
  -6   8  -4    2.19    0.11 
  -6   8  -4    2.20    0.12 
  -6   8  -4    2.06    0.13 
   6  -8   4    2.28    0.12 
   7  -8   4    0.01    0.03 
  -8   8  -4   -0.02    0.02 
   8  -8   4    0.02    0.02 
  -9   8  -4    0.07    0.02 
   9  -8   4    0.09    0.02 
 -10   8  -4    0.27    0.02 
  10  -8   4    0.21    0.02 
  10   7  -4    0.15    0.02 
  10   7  -4    0.16    0.02 
 -10  -7   4    0.16    0.03 
 -10  -7   4    0.18    0.02 
   9   7  -4    0.08    0.02 
  -9  -7   4    0.07    0.02 
  -9  -7   4    0.07    0.03 
   8   7  -4    9.44    0.47 
   8   7  -4    9.56    0.47 
  -8  -7   4    9.28    0.48 
  -8  -7   4    9.66    0.47 
   7   7  -4    0.04    0.02 
   7   7  -4    0.04    0.02 
  -7  -7   4    0.02    0.02 
  -7  -7   4    0.07    0.03 
   6   7  -4    3.41    0.18 
   6   7  -4    3.73    0.18 
  -6  -7   4    3.59    0.19 
  -6  -7   4    3.88    0.20 
   5   7  -4    0.95    0.06 
  -5  -7   4    0.92    0.08 
  -5  -7   4    0.96    0.07 
  -4  -7   4   26.55    1.40 
  -4  -7   4   30.42    1.41 
  -3  -7   4    0.10    0.02 
  -3  -7   4    0.06    0.02 
  -2  -7   4    1.38    0.09 
  -1  -7   4    1.54    0.09 
  -1  -7   4    1.73    0.10 
   0   7  -4    0.15    0.02 
   0   7  -4    0.18    0.02 
   0   7  -4    0.18    0.03 
   0  -7   4    0.17    0.02 
  -1   7  -4    0.01    0.02 
  -1   7  -4    0.04    0.03 
  -1   7  -4    0.03    0.01 
  -2   7  -4    0.11    0.02 
  -2   7  -4    0.09    0.02 
   2  -7   4    0.12    0.02 
  -3   7  -4    0.60    0.04 
  -3   7  -4    0.52    0.04 
  -3   7  -4    0.59    0.05 
  -3   7  -4    0.54    0.04 
   3  -7   4    0.57    0.04 
  -4   7  -4    2.06    0.12 
  -4   7  -4    2.37    0.13 
  -4   7  -4    2.35    0.12 
  -4   7  -4    2.47    0.12 
  -4   7  -4    2.42    0.12 
   4  -7   4    1.95    0.13 
   4  -7   4    2.28    0.12 
  -5   7  -4    0.03    0.03 
  -5   7  -4    0.02    0.02 
   5  -7   4    0.02    0.03 
   5  -7   4    0.04    0.02 
  -6   7  -4    0.06    0.02 
  -6   7  -4    0.04    0.02 
  -6   7  -4    0.08    0.04 
   6  -7   4    0.10    0.03 
   6  -7   4    0.05    0.03 
  -7   7  -4    0.64    0.07 
  -7   7  -4    0.71    0.06 
   7  -7   4    0.66    0.07 
   7  -7   4    0.76    0.06 
  -8   7  -4    0.30    0.03 
   8  -7   4    0.32    0.03 
  -9   7  -4    0.12    0.02 
 -10   7  -4    1.62    0.08 
  10  -7   4    1.50    0.09 
  10   6  -4    3.26    0.16 
  10   6  -4    3.22    0.16 
 -10  -6   4    3.19    0.17 
 -10  -6   4    3.27    0.17 
   9   6  -4    0.25    0.02 
   9   6  -4    0.25    0.03 
   9   6  -4    0.21    0.02 
  -9  -6   4    0.20    0.03 
  -9  -6   4    0.21    0.04 
   8   6  -4    0.10    0.02 
   8   6  -4    0.08    0.02 
   8   6  -4    0.04    0.02 
  -8  -6   4    0.07    0.03 
  -8  -6   4    0.07    0.03 
   7   6  -4    0.01    0.02 
   7   6  -4    0.00    0.02 
  -7  -6   4    0.02    0.03 
  -7  -6   4    0.01    0.02 
   6   6  -4    1.56    0.09 
  -6  -6   4    1.53    0.09 
  -6  -6   4    1.72    0.10 
   5   6  -4   -0.02    0.01 
  -5  -6   4    0.04    0.02 
  -5  -6   4    0.03    0.02 
  -4  -6   4    9.83    0.47 
  -4  -6   4    8.60    0.46 
   3   6  -4    0.23    0.02 
  -3  -6   4    0.31    0.04 
  -2  -6   4    1.87    0.45 
  -2  -6   4    2.51    1.21 
   1   6  -4    2.34    0.12 
   0   6  -4    0.21    0.02 
   0   6  -4    0.20    0.03 
   0   6  -4    0.16    0.02 
  -1   6  -4    0.10    0.01 
  -1   6  -4    0.10    0.03 
  -1   6  -4    0.11    0.02 
  -2   6  -4    1.97    0.11 
  -2   6  -4    1.92    0.10 
  -2   6  -4    1.76    0.10 
   2  -6   4    1.79    0.10 
  -3   6  -4    0.00    0.01 
  -3   6  -4    0.01    0.01 
  -3   6  -4    0.00    0.02 
   3  -6   4    0.00    0.02 
   3  -6   4   -0.02    0.02 
  -4   6  -4    3.42    0.17 
  -4   6  -4    3.33    0.17 
  -4   6  -4    3.44    0.18 
   4  -6   4    3.16    0.17 
   4  -6   4    3.27    0.17 
  -5   6  -4    3.63    0.20 
  -5   6  -4    3.75    0.18 
  -5   6  -4    3.51    0.19 
   5  -6   4    3.47    0.19 
   5  -6   4    3.75    0.18 
   5  -6   4    3.85    0.19 
  -6   6  -4    4.35    0.24 
  -6   6  -4    4.36    0.23 
   6  -6   4    4.75    0.23 
   6  -6   4    4.35    0.24 
   6  -6   4    4.75    0.23 
  -7   6  -4    0.06    0.02 
   7  -6   4    0.05    0.03 
   7  -6   4    0.04    0.01 
  -8   6  -4   11.56    0.57 
   8  -6   4   12.22    0.58 
   8  -6   4   10.90    0.58 
  -9   6  -4    0.19    0.02 
   9  -6   4    0.16    0.03 
 -10   6  -4    1.51    0.08 
  10  -6   4    1.52    0.08 
  11   5  -4    0.14    0.01 
  11   5  -4    0.13    0.02 
 -11  -5   4    0.15    0.02 
  10   5  -4    0.17    0.02 
  10   5  -4    0.13    0.02 
 -10  -5   4    0.12    0.03 
 -10  -5   4    0.15    0.02 
   9   5  -4    0.04    0.02 
   9   5  -4    0.07    0.02 
   9   5  -4    0.05    0.02 
  -9  -5   4    0.04    0.03 
  -9  -5   4    0.05    0.03 
   8   5  -4    0.56    0.04 
   8   5  -4    0.53    0.04 
  -8  -5   4    0.58    0.05 
  -8  -5   4    0.51    0.06 
   7   5  -4    2.08    0.11 
   7   5  -4    1.99    0.11 
  -7  -5   4    2.04    0.11 
  -7  -5   4    2.19    0.12 
   6   5  -4    0.38    0.03 
   5   5  -4    1.15    0.06 
  -5  -5   4    1.20    0.08 
  -5  -5   4    1.16    0.07 
  -4  -5   4    2.79    0.15 
  -4  -5   4    2.66    0.16 
  -4  -5   4    3.16    0.15 
  -3  -5   4    0.30    0.92 
   2   5  -4    0.21    0.03 
   1   5  -4    3.80    0.19 
   0   5  -4    3.65    0.17 
   0   5  -4    3.01    0.16 
  -1   5  -4    0.35    0.04 
  -2   5  -4    0.15    0.02 
  -2   5  -4    0.18    0.03 
   2  -5   4    0.17    0.03 
  -3   5  -4    0.82    0.05 
  -3   5  -4    0.75    0.05 
  -3   5  -4    0.85    0.06 
   3  -5   4    0.88    0.06 
  -4   5  -4    0.07    0.02 
   4  -5   4    0.08    0.01 
   4  -5   4    0.06    0.02 
  -5   5  -4    0.52    0.05 
  -5   5  -4    0.44    0.04 
  -5   5  -4    0.65    0.04 
   5  -5   4    0.67    0.04 
   5  -5   4    0.46    0.04 
   5  -5   4    0.47    0.05 
  -6   5  -4    0.10    0.02 
  -6   5  -4    0.11    0.03 
   6  -5   4    0.11    0.03 
   6  -5   4    0.08    0.02 
   6  -5   4    0.12    0.02 
  -7   5  -4    0.89    0.06 
  -7   5  -4    0.88    0.07 
   7  -5   4    0.99    0.05 
   7  -5   4    0.99    0.07 
   7  -5   4    0.84    0.07 
  -8   5  -4    0.14    0.04 
   8  -5   4    0.11    0.03 
   8  -5   4    0.14    0.03 
   8  -5   4    0.15    0.02 
  -9   5  -4    0.19    0.02 
   9  -5   4    0.25    0.02 
   9  -5   4    0.12    0.04 
   9  -5   4    0.20    0.03 
 -10   5  -4    2.17    0.11 
  10  -5   4    2.08    0.11 
 -11   5  -4   -0.01    0.01 
  11   4  -4    0.03    0.01 
  11   4  -4    0.01    0.01 
 -11  -4   4    0.01    0.02 
  10   4  -4    1.17    0.06 
  10   4  -4    1.07    0.06 
  10   4  -4    1.32    0.07 
 -10  -4   4    1.03    0.07 
 -10  -4   4    1.06    0.07 
   9   4  -4    0.74    0.05 
   9   4  -4    0.72    0.05 
   9   4  -4    0.76    0.05 
  -9  -4   4    0.68    0.06 
  -9  -4   4    0.72    0.06 
   8   4  -4    0.36    0.03 
   8   4  -4    0.38    0.03 
   8   4  -4    0.42    0.04 
  -8  -4   4    0.33    0.04 
  -8  -4   4    0.35    0.05 
   7   4  -4    0.20    0.02 
   7   4  -4    0.24    0.02 
  -7  -4   4    0.17    0.03 
  -7  -4   4    0.22    0.03 
   6   4  -4    0.12    0.02 
   6   4  -4    0.12    0.02 
  -6  -4   4    0.13    0.03 
  -6  -4   4    0.14    0.02 
   5   4  -4    0.31    0.02 
  -5  -4   4    0.31    0.03 
  -5  -4   4    0.33    0.03 
  -5  -4   4    0.29    0.04 
   4   4  -4    0.01    0.01 
   4   4  -4    0.02    0.02 
  -3  -4   4    1.31    0.41 
  -3  -4   4    0.82    0.74 
  -2  -4   4    1.19    0.82 
  -1  -4   4   -0.37    0.79 
   0   4  -4   89.18    4.53 
   0  -4   4   90.98    5.18 
  -1   4  -4    1.43    0.08 
   1  -4   4    1.39    0.08 
  -2   4  -4    2.62    0.14 
   2  -4   4    2.52    0.13 
  -3   4  -4    0.34    0.02 
  -3   4  -4    0.26    0.02 
  -3   4  -4    0.30    0.03 
   3  -4   4    0.27    0.03 
   3  -4   4    0.37    0.02 
  -4   4  -4   12.28    0.60 
  -4   4  -4   11.84    0.59 
   4  -4   4   12.03    0.59 
   4  -4   4   11.67    0.60 
  -5   4  -4    0.17    0.03 
  -5   4  -4    0.20    0.02 
   5  -4   4    0.13    0.02 
   5  -4   4    0.18    0.03 
   5  -4   4    0.17    0.02 
  -6   4  -4    1.82    0.10 
  -6   4  -4    1.92    0.12 
   6  -4   4    1.93    0.10 
   6  -4   4    1.90    0.10 
   6  -4   4    2.01    0.11 
   6  -4   4    1.91    0.10 
   6  -4   4    1.91    0.11 
  -7   4  -4    0.50    0.05 
  -7   4  -4    0.51    0.04 
   7  -4   4    0.52    0.04 
   7  -4   4    0.48    0.05 
   7  -4   4    0.49    0.04 
   8  -4   4    0.52    0.06 
   8  -4   4    0.65    0.04 
   8  -4   4    0.58    0.05 
  -9   4  -4    0.15    0.02 
   9  -4   4    0.17    0.02 
   9  -4   4    0.17    0.04 
   9  -4   4    0.09    0.02 
 -10   4  -4    1.31    0.07 
  10  -4   4    1.10    0.08 
  10  -4   4    1.38    0.07 
 -11   4  -4    0.24    0.02 
  11   3  -4    0.04    0.02 
  11   3  -4    0.03    0.01 
 -11  -3   4    0.05    0.02 
  10   3  -4    0.33    0.03 
  10   3  -4    0.35    0.03 
  10   3  -4    0.35    0.03 
 -10  -3   4    0.37    0.04 
 -10  -3   4    0.29    0.04 
   9   3  -4    0.80    0.05 
   9   3  -4    0.85    0.05 
   9   3  -4    0.86    0.05 
  -9  -3   4    0.77    0.06 
  -9  -3   4    0.80    0.06 
   8   3  -4    2.49    0.13 
   8   3  -4    2.43    0.13 
   8   3  -4    2.54    0.13 
  -8  -3   4    2.61    0.14 
  -8  -3   4    2.66    0.14 
  -8  -3   4    2.64    0.13 
   7   3  -4    0.13    0.04 
   7   3  -4    0.14    0.02 
  -7  -3   4    0.14    0.02 
  -7  -3   4    0.11    0.02 
   6   3  -4    1.87    0.10 
   6   3  -4    1.90    0.10 
   6   3  -4    1.96    0.12 
  -6  -3   4    1.96    0.11 
  -6  -3   4    1.83    0.10 
  -6  -3   4    2.01    0.10 
   5   3  -4    0.04    0.01 
  -5  -3   4    0.04    0.01 
  -5  -3   4    0.05    0.02 
  -5  -3   4    0.03    0.02 
   4   3  -4    7.27    0.34 
   4   3  -4    6.36    0.34 
  -3  -3   4    1.86    0.76 
  -3  -3   4    0.69    0.39 
   2   3  -4    2.21    0.12 
   1   3  -4    0.33    0.04 
   1   3  -4    0.41    0.03 
   0   3  -4    1.75    0.09 
   0   3  -4    1.72    0.09 
   0  -3   4    1.76    0.09 
  -1   3  -4    1.25    0.07 
  -1   3  -4    1.13    0.06 
   1  -3   4    1.18    0.07 
  -2   3  -4    4.13    0.21 
  -2   3  -4    3.97    0.20 
   2  -3   4    4.27    0.21 
  -3   3  -4    1.16    0.07 
   3  -3   4    1.15    0.07 
  -4   3  -4   25.10    1.23 
   4  -3   4   25.46    1.23 
   4  -3   4   24.93    1.22 
   4  -3   4   23.84    1.22 
  -5   3  -4    0.60    0.04 
  -5   3  -4    0.51    0.04 
  -5   3  -4    0.61    0.05 
   5  -3   4    0.61    0.04 
   5  -3   4    0.59    0.04 
   5  -3   4    0.64    0.04 
   5  -3   4    0.60    0.05 
  -6   3  -4    0.87    0.06 
  -6   3  -4    0.92    0.06 
  -6   3  -4    0.86    0.05 
   6  -3   4    0.89    0.07 
   6  -3   4    0.91    0.05 
   6  -3   4    0.90    0.05 
   6  -3   4    0.90    0.05 
   6  -3   4    0.84    0.06 
  -7   3  -4    0.00    0.02 
  -7   3  -4    0.02    0.02 
   7  -3   4    0.01    0.01 
   7  -3   4    0.01    0.02 
   7  -3   4    0.01    0.03 
   7  -3   4    0.02    0.02 
   7  -3   4    0.00    0.01 
   8  -3   4    0.68    0.05 
   8  -3   4    0.78    0.07 
   8  -3   4    0.67    0.04 
   8  -3   4    0.65    0.04 
   8  -3   4    0.50    0.05 
  -9   3  -4    0.23    0.03 
   9  -3   4    0.25    0.02 
   9  -3   4    0.30    0.04 
   9  -3   4    0.27    0.02 
   9  -3   4    0.17    0.03 
  10  -3   4    0.06    0.01 
 -11   3  -4    0.08    0.02 
  11  -3   4    0.05    0.01 
  11   2  -4    0.46    0.03 
  11   2  -4    0.44    0.03 
 -11  -2   4    0.41    0.04 
  10   2  -4    0.83    0.05 
  10   2  -4    0.84    0.05 
  10   2  -4    0.83    0.05 
 -10  -2   4    0.89    0.06 
   9   2  -4    0.05    0.02 
   9   2  -4    0.08    0.02 
   9   2  -4    0.02    0.04 
  -9  -2   4    0.04    0.03 
   8   2  -4    0.02    0.03 
   8   2  -4    0.07    0.02 
   8   2  -4    0.07    0.02 
   8   2  -4    0.03    0.02 
  -8  -2   4    0.05    0.02 
  -8  -2   4    0.05    0.03 
  -8  -2   4    0.05    0.02 
   7   2  -4    0.04    0.02 
   7   2  -4    0.05    0.01 
   7   2  -4    0.02    0.03 
   7   2  -4    0.03    0.01 
  -7  -2   4    0.03    0.02 
   6   2  -4    0.64    0.04 
  -6  -2   4    0.63    0.05 
  -6  -2   4    0.63    0.06 
  -6  -2   4    0.67    0.04 
   5   2  -4    0.28    0.02 
   5   2  -4    0.34    0.04 
   5   2  -4    0.30    0.02 
  -5  -2   4    0.30    0.03 
   4   2  -4   17.77    0.84 
   4   2  -4   16.28    0.84 
   3   2  -4    2.40    0.14 
   3   2  -4    2.62    0.13 
   2   2  -4   16.87    0.83 
   2   2  -4   16.31    0.83 
  -2  -2   4   17.20    0.83 
   1   2  -4    4.53    0.23 
   1   2  -4    4.64    0.23 
  -1  -2   4    4.66    0.23 
   0   2  -4   12.26    0.60 
   0   2  -4   11.72    0.61 
   0  -2   4   12.80    0.61 
  -1   2  -4   19.17    0.99 
  -1   2  -4   21.01    0.99 
  -2   2  -4   16.06    0.84 
  -2   2  -4   17.67    0.84 
   2  -2   4   16.81    0.84 
   2  -2   4   17.57    0.84 
  -3   2  -4    1.50    0.09 
   3  -2   4    1.67    0.08 
   4  -2   4    8.81    0.42 
   4  -2   4    7.99    0.42 
  -5   2  -4    0.03    0.02 
   5  -2   4    0.02    0.01 
   5  -2   4    0.02    0.01 
   5  -2   4    0.04    0.02 
  -6   2  -4    0.51    0.04 
  -6   2  -4    0.52    0.04 
   6  -2   4    0.57    0.05 
   6  -2   4    0.56    0.04 
   6  -2   4    0.55    0.04 
  -7   2  -4    0.01    0.02 
  -7   2  -4    0.02    0.02 
  -7   2  -4    0.01    0.02 
   7  -2   4    0.02    0.02 
   7  -2   4    0.00    0.02 
   7  -2   4    0.00    0.02 
   7  -2   4   -0.01    0.03 
   7  -2   4    0.02    0.01 
  -8   2  -4    0.74    0.06 
   8  -2   4    0.83    0.07 
   8  -2   4    0.77    0.05 
   8  -2   4    0.79    0.05 
   8  -2   4    0.82    0.05 
  -9   2  -4    0.01    0.02 
   9  -2   4    0.01    0.01 
   9  -2   4    0.03    0.03 
   9  -2   4    0.01    0.02 
   9  -2   4    0.03    0.02 
 -10   2  -4    0.59    0.04 
  10  -2   4    0.53    0.04 
  10  -2   4    0.60    0.04 
 -11   2  -4    0.20    0.02 
  11  -2   4    0.18    0.02 
  11   1  -4    0.04    0.01 
  11   1  -4    0.01    0.01 
  10   1  -4    6.31    0.31 
  10   1  -4    6.65    0.32 
  10   1  -4    6.09    0.32 
 -10  -1   4    6.37    0.32 
 -10  -1   4    6.19    0.32 
   9   1  -4    1.20    0.07 
   9   1  -4    1.18    0.09 
   9   1  -4    1.22    0.07 
   9   1  -4    1.20    0.07 
  -9  -1   4    1.27    0.08 
  -9  -1   4    1.32    0.08 
   8   1  -4    1.89    0.10 
   8   1  -4    1.72    0.12 
   8   1  -4    1.84    0.10 
   8   1  -4    1.72    0.10 
  -8  -1   4    1.89    0.11 
  -8  -1   4    1.85    0.10 
  -8  -1   4    1.80    0.10 
   7   1  -4   -0.01    0.03 
   7   1  -4    0.01    0.01 
   7   1  -4    0.01    0.01 
   7   1  -4    0.00    0.01 
  -7  -1   4   -0.02    0.02 
  -7  -1   4    0.01    0.02 
  -7  -1   4    0.00    0.01 
   6   1  -4    4.51    0.24 
   6   1  -4    4.42    0.23 
   6   1  -4    4.79    0.23 
  -6  -1   4    5.02    0.23 
  -6  -1   4    4.49    0.24 
  -6  -1   4    4.74    0.24 
   5   1  -4    1.31    0.07 
   5   1  -4    1.22    0.07 
   5   1  -4    1.25    0.08 
   4   1  -4   22.96    1.13 
   3   1  -4    0.06    0.22 
  -3  -1   4   -0.55    0.67 
   2   1  -4   19.53    0.95 
   2   1  -4   18.42    0.94 
  -2  -1   4   19.58    0.95 
   1   1  -4    3.05    0.16 
  -1  -1   4    3.35    0.16 
   0   1  -4    0.79    0.05 
   0  -1   4    0.85    0.05 
  -1   1  -4    0.16    0.02 
   1  -1   4    0.19    0.02 
  -2   1  -4    0.66    0.05 
   2  -1   4    0.79    0.05 
   2  -1   4    0.77    0.04 
  -3   1  -4    0.03    0.02 
   3  -1   4    0.00    0.01 
   3  -1   4    0.06    0.02 
  -4   1  -4    0.51    0.04 
   4  -1   4    0.56    0.03 
   5  -1   4    0.08    0.02 
   5  -1   4    0.08    0.01 
  -6   1  -4    0.08    0.01 
  -6   1  -4    0.10    0.02 
   6  -1   4    0.05    0.01 
   6  -1   4    0.08    0.02 
  -7   1  -4    0.78    0.06 
  -7   1  -4    0.72    0.05 
  -7   1  -4    0.71    0.05 
  -7   1  -4    0.71    0.05 
   7  -1   4    0.81    0.06 
   7  -1   4    0.84    0.05 
   7  -1   4    0.82    0.05 
   7  -1   4    0.76    0.05 
  -8   1  -4    0.61    0.04 
  -8   1  -4    0.56    0.05 
  -8   1  -4    0.53    0.05 
  -8   1  -4    0.58    0.05 
   8  -1   4    0.66    0.06 
   8  -1   4    0.59    0.04 
   8  -1   4    0.55    0.04 
  -9   1  -4    2.27    0.13 
  -9   1  -4    2.45    0.12 
   9  -1   4    2.33    0.13 
   9  -1   4    2.33    0.12 
   9  -1   4    2.26    0.12 
 -10   1  -4    0.79    0.05 
  10  -1   4    0.79    0.05 
  10  -1   4    0.81    0.05 
  10  -1   4    0.84    0.05 
  11  -1   4    0.18    0.02 
  11  -1   4    0.22    0.02 
  12  -1   4    0.34    0.03 
  11   0  -4    0.03    0.01 
  11   0  -4    0.05    0.02 
  10   0  -4    0.05    0.02 
  10   0  -4    0.08    0.02 
 -10   0   4    0.06    0.02 
 -10   0   4    0.05    0.02 
   9   0  -4    1.35    0.10 
   9   0  -4    1.34    0.07 
   9   0  -4    1.44    0.08 
   9   0  -4    1.27    0.07 
  -9   0   4    1.48    0.08 
  -9   0   4    1.38    0.08 
   8   0  -4    1.96    0.12 
   8   0  -4    1.98    0.10 
   8   0  -4    2.04    0.11 
   8   0  -4    1.98    0.10 
  -8   0   4    2.05    0.12 
  -8   0   4    1.84    0.10 
  -8   0   4    2.03    0.11 
   7   0  -4    0.14    0.02 
   7   0  -4    0.15    0.02 
   7   0  -4    0.13    0.02 
   7   0  -4    0.14    0.04 
  -7   0   4    0.15    0.02 
  -7   0   4    0.16    0.02 
  -7   0   4    0.13    0.03 
   6   0  -4    2.07    0.12 
   6   0  -4    2.03    0.10 
   6   0  -4    2.05    0.11 
  -6   0   4    2.03    0.11 
   5   0  -4    0.03    0.01 
   5   0  -4    0.04    0.01 
   5   0  -4    0.05    0.03 
   4   0  -4    1.15    0.06 
   4   0  -4    1.16    0.07 
  -4   0   4    1.18    0.08 
   3   0  -4    4.26    0.22 
  -3   0   4    4.24    0.22 
   2   0  -4   43.43    2.20 
   2   0  -4   42.25    2.17 
  -2   0   4   44.16    2.57 
   1   0  -4    0.88    0.05 
  -1   0   4    0.93    0.06 
   0   0  -4   86.74    4.43 
   0   0   4   92.19    4.75 
  -1   0  -4    1.69    0.10 
   1   0   4    1.96    0.10 
  -2   0  -4   99.22    4.66 
   2   0   4   86.14    5.31 
  -3   0  -4    0.06    0.02 
   3   0   4    0.04    0.01 
   4   0   4    2.50    0.13 
   5   0   4    0.05    0.01 
  -6   0  -4    5.83    0.28 
  -6   0  -4    5.22    0.27 
   6   0   4    5.27    0.27 
   6   0   4    5.01    0.27 
  -7   0  -4    0.02    0.02 
  -7   0  -4    0.06    0.02 
  -7   0  -4    0.02    0.02 
   7   0   4    0.03    0.01 
   7   0   4    0.04    0.02 
   7   0   4    0.02    0.01 
  -8   0  -4    0.19    0.03 
  -8   0  -4    0.25    0.03 
  -8   0  -4    0.19    0.02 
  -8   0  -4    0.19    0.02 
   8   0   4    0.18    0.02 
   8   0   4    0.26    0.04 
   8   0   4    0.18    0.02 
   8   0   4    0.17    0.02 
  -9   0  -4    0.32    0.03 
  -9   0  -4    0.29    0.04 
  -9   0  -4    0.28    0.03 
   9   0   4    0.32    0.03 
   9   0   4    0.26    0.02 
   9   0   4    0.27    0.04 
   9   0   4    0.32    0.03 
  10   0   4    2.71    0.14 
  10   0   4    2.69    0.14 
  10   0   4    2.75    0.15 
  11   0   4    0.24    0.02 
  11   0   4    0.25    0.02 
  11   0   4    0.27    0.02 
  12   0   4    1.86    0.09 
  11  -1  -4    0.06    0.02 
 -11   1   4    0.06    0.02 
  10  -1  -4    0.04    0.02 
  10  -1  -4    0.06    0.02 
 -10   1   4    0.04    0.02 
 -10   1   4    0.06    0.02 
   9  -1  -4    1.17    0.07 
   9  -1  -4    1.12    0.06 
   9  -1  -4    1.14    0.09 
   9  -1  -4    1.11    0.06 
  -9   1   4    1.16    0.07 
  -9   1   4    1.18    0.07 
   8  -1  -4    0.20    0.02 
   8  -1  -4    0.15    0.02 
   8  -1  -4    0.12    0.04 
  -8   1   4    0.15    0.03 
  -8   1   4    0.20    0.02 
   7  -1  -4    0.62    0.04 
   7  -1  -4    0.64    0.05 
   7  -1  -4    0.57    0.04 
   7  -1  -4    0.61    0.04 
   7  -1  -4    0.59    0.06 
  -7   1   4    0.58    0.04 
  -7   1   4    0.63    0.05 
   6  -1  -4    2.89    0.15 
   6  -1  -4    3.01    0.16 
   6  -1  -4    3.07    0.15 
   6  -1  -4    2.83    0.15 
  -6   1   4    2.90    0.15 
  -6   1   4    2.88    0.15 
   5  -1  -4    0.42    0.03 
   5  -1  -4    0.44    0.05 
   5  -1  -4    0.47    0.03 
   4  -1  -4   10.40    0.52 
  -4   1   4   10.53    0.52 
   3  -1  -4    0.09    0.01 
   3  -1  -4    0.10    0.02 
  -3   1   4    0.07    0.01 
  -3   1   4    0.09    0.02 
   2  -1  -4    3.35    0.18 
   2  -1  -4    3.79    0.19 
  -2   1   4    3.91    0.19 
   1  -1  -4    3.55    0.19 
  -1   1   4    3.83    0.19 
   0  -1  -4    0.64    0.04 
   0   1   4    0.51    0.04 
  -1  -1  -4    0.63    0.07 
  -1  -1  -4    1.59    0.69 
  -1  -1  -4    0.50    0.08 
  -2  -1  -4   66.82    3.41 
  -2  -1  -4   70.75    3.85 
   3   1   4    0.11    0.02 
  -4  -1  -4    0.64    0.14 
  -4  -1  -4    2.62    2.26 
  -4  -1  -4    0.94    0.11 
   5   1   4    0.14    0.02 
  -6  -1  -4    0.77    0.06 
  -6  -1  -4    0.87    0.06 
  -6  -1  -4    0.70    0.05 
  -6  -1  -4    0.74    0.05 
   6   1   4    0.78    0.05 
  -7  -1  -4    0.07    0.01 
  -7  -1  -4    0.08    0.03 
  -7  -1  -4    0.05    0.02 
  -7  -1  -4    0.07    0.02 
   7   1   4    0.12    0.02 
   7   1   4    0.08    0.02 
  -8  -1  -4    0.87    0.05 
  -8  -1  -4    0.91    0.06 
  -8  -1  -4    0.89    0.07 
  -8  -1  -4    0.81    0.06 
   8   1   4    0.85    0.05 
   8   1   4    0.85    0.05 
   8   1   4    0.87    0.05 
  -9  -1  -4    0.37    0.03 
  -9  -1  -4    0.41    0.04 
  -9  -1  -4    0.42    0.05 
   9   1   4    0.39    0.04 
   9   1   4    0.39    0.03 
   9   1   4    0.39    0.03 
   9   1   4    0.40    0.05 
 -10  -1  -4    1.11    0.07 
 -10  -1  -4    1.00    0.07 
  10   1   4    1.18    0.07 
  10   1   4    1.23    0.06 
  10   1   4    1.21    0.06 
  10   1   4    1.01    0.08 
  11   1   4    0.54    0.04 
  11   1   4    0.46    0.04 
  11   1   4    0.55    0.04 
  12   1   4    1.50    0.07 
  12   1   4    1.38    0.07 
  11  -2  -4    0.07    0.01 
 -11   2   4    0.09    0.02 
  10  -2  -4    1.34    0.08 
 -10   2   4    1.54    0.08 
   9  -2  -4    0.45    0.04 
   9  -2  -4    0.55    0.06 
   9  -2  -4    0.49    0.04 
   9  -2  -4    0.52    0.04 
  -9   2   4    0.45    0.04 
   8  -2  -4    2.81    0.14 
   8  -2  -4    2.65    0.16 
   8  -2  -4    2.67    0.15 
   8  -2  -4    2.84    0.14 
   8  -2  -4    2.75    0.14 
  -8   2   4    2.92    0.14 
  -8   2   4    2.92    0.15 
   7  -2  -4    0.17    0.02 
   7  -2  -4    0.18    0.02 
   7  -2  -4    0.21    0.03 
   7  -2  -4    0.20    0.02 
   7  -2  -4    0.19    0.02 
  -7   2   4    0.18    0.02 
  -7   2   4    0.20    0.02 
   6  -2  -4   11.55    0.56 
   6  -2  -4   11.92    0.56 
   6  -2  -4   11.17    0.56 
   6  -2  -4   11.78    0.57 
  -6   2   4   10.95    0.56 
  -6   2   4   10.63    0.56 
   5  -2  -4    1.95    0.11 
   5  -2  -4    1.87    0.10 
   5  -2  -4    2.00    0.10 
  -5   2   4    2.00    0.11 
   4  -2  -4   12.39    0.62 
  -4   2   4   12.45    0.62 
   3  -2  -4    0.86    0.05 
   3  -2  -4    0.88    0.06 
  -3   2   4    0.91    0.06 
  -3   2   4    0.87    0.05 
   2  -2  -4    1.97    0.10 
  -2   2   4    1.95    0.10 
  -2   2   4    1.90    0.11 
   1  -2  -4   16.22    0.78 
  -1   2   4   15.43    0.78 
   0  -2  -4  138.76    7.22 
   0  -2  -4  143.84    6.98 
  -1  -2  -4   12.22    0.60 
  -2  -2  -4  871.02   45.99 
  -2  -2  -4 1000.00   46.21 
  -3  -2  -4    2.36    0.96 
  -3  -2  -4    1.06    0.13 
  -3  -2  -4    0.85    0.08 
  -4  -2  -4   11.27    1.86 
  -5  -2  -4    0.30    2.12 
  -5  -2  -4   -0.14    0.72 
  -6  -2  -4    4.98    0.24 
  -6  -2  -4    4.27    0.23 
  -6  -2  -4    4.51    0.23 
  -7  -2  -4    0.28    0.03 
  -7  -2  -4    0.24    0.04 
  -7  -2  -4    0.26    0.03 
   7   2   4    0.17    0.02 
   7   2   4    0.23    0.02 
  -8  -2  -4   10.59    0.54 
  -8  -2  -4   11.93    0.56 
  -8  -2  -4   10.52    0.55 
   8   2   4   10.75    0.54 
   8   2   4   11.01    0.54 
  -9  -2  -4    0.50    0.05 
  -9  -2  -4    0.51    0.05 
  -9  -2  -4    0.48    0.04 
   9   2   4    0.53    0.04 
   9   2   4    0.56    0.04 
   9   2   4    0.59    0.04 
 -10  -2  -4    0.17    0.03 
 -10  -2  -4    0.20    0.03 
  10   2   4    0.20    0.04 
  10   2   4    0.27    0.03 
 -11  -2  -4    0.01    0.02 
  11   2   4    0.04    0.01 
  11   2   4    0.02    0.02 
  11   2   4    0.04    0.01 
  12   2   4    2.11    0.10 
  12   2   4    2.02    0.10 
 -11   3   4    0.01    0.02 
  10  -3  -4    0.37    0.03 
  10  -3  -4    0.34    0.03 
 -10   3   4    0.40    0.03 
   9  -3  -4    0.01    0.03 
   9  -3  -4    0.03    0.02 
   9  -3  -4    0.06    0.02 
   8  -3  -4    1.17    0.06 
   8  -3  -4    1.13    0.07 
   8  -3  -4    1.15    0.07 
   8  -3  -4    1.18    0.06 
   8  -3  -4    1.15    0.09 
  -8   3   4    1.17    0.07 
   7  -3  -4    2.01    0.11 
   7  -3  -4    2.08    0.11 
   7  -3  -4    1.99    0.12 
   7  -3  -4    2.05    0.10 
  -7   3   4    2.01    0.13 
  -7   3   4    2.02    0.11 
   6  -3  -4    2.69    0.15 
   6  -3  -4    2.60    0.14 
   6  -3  -4    2.76    0.14 
   6  -3  -4    2.67    0.14 
   6  -3  -4    2.75    0.14 
  -6   3   4    2.61    0.14 
  -6   3   4    2.70    0.15 
   5  -3  -4    6.79    0.34 
   5  -3  -4    6.53    0.34 
   5  -3  -4    6.92    0.34 
  -5   3   4    6.88    0.35 
   4  -3  -4    5.38    0.27 
  -4   3   4    5.41    0.28 
   3  -3  -4    5.45    0.27 
   3  -3  -4    5.23    0.27 
  -3   3   4    5.55    0.27 
  -3   3   4    5.23    0.27 
   2  -3  -4    1.76    0.10 
  -2   3   4    1.76    0.09 
  -2   3   4    1.86    0.10 
   1  -3  -4    0.06    0.01 
  -1   3   4    0.05    0.01 
  -1   3   4    0.05    0.02 
   0  -3  -4    0.45    0.03 
  -1  -3  -4    0.88    0.05 
  -3  -3  -4    0.61    0.38 
  -3  -3  -4   -0.03    0.63 
  -4  -3  -4   11.53    1.50 
  -5  -3  -4    0.70    0.69 
  -5  -3  -4   -0.40    1.50 
  -6  -3  -4    0.35    0.05 
  -6  -3  -4    0.34    0.04 
  -6  -3  -4    0.30    0.03 
  -7  -3  -4    0.41    0.03 
  -7  -3  -4    0.36    0.05 
  -7  -3  -4    0.31    0.03 
  -8  -3  -4    0.82    0.06 
  -8  -3  -4    0.87    0.07 
  -8  -3  -4    0.74    0.05 
   8   3   4    0.82    0.05 
   8   3   4    0.77    0.05 
  -9  -3  -4    0.38    0.04 
  -9  -3  -4    0.44    0.05 
  -9  -3  -4    0.44    0.04 
   9   3   4    0.43    0.04 
   9   3   4    0.46    0.04 
 -10  -3  -4    0.78    0.06 
 -10  -3  -4    0.60    0.06 
  10   3   4    0.86    0.05 
  10   3   4    0.74    0.05 
 -11  -3  -4    0.01    0.02 
 -11  -3  -4    0.02    0.02 
  11   3   4    0.01    0.02 
  11   3   4    0.04    0.01 
  11   3   4    0.02    0.01 
  12   3   4    0.16    0.01 
  12   3   4    0.17    0.01 
 -11   4   4    0.03    0.02 
  10  -4  -4    0.19    0.03 
 -10   4   4    0.15    0.02 
   9  -4  -4    0.14    0.03 
   9  -4  -4    0.18    0.02 
  -9   4   4    0.17    0.02 
   8  -4  -4    3.06    0.16 
   8  -4  -4    3.31    0.16 
   8  -4  -4    3.15    0.16 
  -8   4   4    2.89    0.18 
  -8   4   4    3.07    0.16 
   7  -4  -4   -0.01    0.02 
   7  -4  -4    0.02    0.01 
   7  -4  -4    0.00    0.03 
  -7   4   4    0.03    0.02 
  -7   4   4    0.03    0.04 
   6  -4  -4    1.18    0.07 
   6  -4  -4    1.28    0.07 
   6  -4  -4    1.27    0.07 
  -6   4   4    1.20    0.07 
  -6   4   4    1.31    0.09 
  -6   4   4    1.20    0.07 
   5  -4  -4    0.53    0.05 
   5  -4  -4    0.56    0.03 
  -5   4   4    0.54    0.04 
  -5   4   4    0.62    0.06 
   4  -4  -4    0.14    0.03 
  -4   4   4    0.20    0.02 
  -4   4   4    0.16    0.02 
  -4   4   4    0.17    0.03 
   3  -4  -4    5.06    0.26 
  -3   4   4    5.16    0.26 
   2  -4  -4    2.03    0.11 
  -2   4   4    2.09    0.10 
  -2   4   4    1.96    0.11 
   1  -4  -4    5.75    0.29 
  -1   4   4    6.07    0.30 
   0  -4  -4   14.60    0.72 
  -1  -4  -4    3.12    0.16 
  -2  -4  -4    3.35    0.17 
  -5  -4  -4    0.96    0.55 
  -6  -4  -4    9.15    0.46 
  -6  -4  -4   10.13    0.47 
  -6  -4  -4    8.57    0.46 
  -7  -4  -4    0.91    0.06 
  -7  -4  -4    1.04    0.07 
  -7  -4  -4    0.92    0.06 
  -8  -4  -4    0.71    0.05 
  -8  -4  -4    0.73    0.06 
  -8  -4  -4    0.68    0.05 
   8   4   4    0.64    0.04 
  -9  -4  -4    0.23    0.03 
  -9  -4  -4    0.22    0.02 
  -9  -4  -4    0.23    0.04 
   9   4   4    0.28    0.02 
 -10  -4  -4    0.48    0.05 
 -10  -4  -4    0.39    0.05 
  10   4   4    0.49    0.03 
  10   4   4    0.58    0.05 
 -11  -4  -4    0.06    0.02 
 -11  -4  -4    0.04    0.02 
  11   4   4    0.07    0.01 
  11   4   4    0.06    0.01 
  12   4   4    0.13    0.01 
 -11   5   4    0.04    0.02 
  10  -5  -4    0.98    0.06 
 -10   5   4    1.05    0.06 
   9  -5  -4    0.03    0.02 
   9  -5  -4    0.00    0.04 
  -9   5   4    0.05    0.02 
   8  -5  -4    1.87    0.10 
   8  -5  -4    1.82    0.09 
  -8   5   4    1.65    0.12 
  -8   5   4    1.66    0.10 
   7  -5  -4    0.09    0.01 
   7  -5  -4    0.03    0.02 
   7  -5  -4    0.04    0.03 
  -7   5   4    0.04    0.02 
  -7   5   4    0.06    0.04 
   6  -5  -4    0.44    0.03 
   6  -5  -4    0.33    0.04 
   6  -5  -4    0.34    0.03 
  -6   5   4    0.47    0.04 
  -6   5   4    0.37    0.05 
  -6   5   4    0.41    0.03 
   5  -5  -4    0.61    0.03 
   5  -5  -4    0.56    0.05 
  -5   5   4    0.58    0.06 
  -5   5   4    0.52    0.04 
  -5   5   4    0.56    0.04 
  -5   5   4    0.51    0.04 
   4  -5  -4   15.11    0.76 
  -4   5   4   15.42    0.76 
  -4   5   4   15.31    0.75 
  -4   5   4   14.99    0.75 
   3  -5  -4    0.04    0.02 
  -3   5   4    0.07    0.03 
  -2   5   4    9.09    0.45 
  -2   5   4    8.73    0.44 
   1  -5  -4    0.78    0.05 
   0  -5  -4    2.31    0.12 
  -1  -5  -4    0.54    0.04 
  -2  -5  -4    2.67    0.14 
  -5  -5  -4    0.50    0.05 
  -5  -5  -4    0.47    0.04 
  -6  -5  -4    0.37    0.04 
  -6  -5  -4    0.39    0.05 
  -7  -5  -4    1.24    0.08 
  -7  -5  -4    1.10    0.07 
  -7  -5  -4    1.15    0.08 
  -8  -5  -4    0.37    0.05 
  -8  -5  -4    0.35    0.04 
  -8  -5  -4    0.40    0.03 
   8   5   4    0.30    0.03 
  -9  -5  -4    0.20    0.03 
  -9  -5  -4    0.17    0.02 
  -9  -5  -4    0.19    0.04 
   9   5   4    0.21    0.02 
 -10  -5  -4    2.99    0.16 
 -10  -5  -4    2.83    0.16 
  10   5   4    2.97    0.15 
  10   5   4    3.06    0.15 
 -11  -5  -4    0.05    0.02 
 -11  -5  -4    0.07    0.02 
  11   5   4    0.11    0.02 
  11   5   4    0.06    0.01 
 -11   6   4    0.32    0.02 
  10  -6  -4    1.30    0.08 
 -10   6   4    1.41    0.08 
   9  -6  -4    0.32    0.03 
  -9   6   4    0.26    0.03 
   8  -6  -4   12.07    0.62 
   8  -6  -4   13.05    0.62 
  -8   6   4   12.09    0.61 
  -8   6   4   12.20    0.63 
   7  -6  -4    0.00    0.02 
  -7   6   4    0.02    0.02 
  -7   6   4   -0.01    0.04 
   6  -6  -4    8.09    0.40 
  -6   6   4    8.32    0.40 
  -6   6   4    8.06    0.42 
  -6   6   4    7.85    0.40 
   5  -6  -4    0.03    0.02 
  -5   6   4    0.03    0.01 
  -5   6   4    0.02    0.03 
  -5   6   4    0.03    0.01 
   4  -6  -4   25.07    1.30 
  -4   6   4   26.84    1.31 
  -4   6   4   25.82    1.30 
  -4   6   4   26.75    1.30 
  -4   6   4   27.50    1.30 
  -3   6   4    0.19    0.03 
  -3   6   4    0.20    0.02 
  -3   6   4    0.23    0.02 
   2  -6  -4   20.69    1.00 
  -2   6   4   19.65    1.00 
  -2   6   4   20.43    1.00 
   1  -6  -4    0.67    0.04 
  -1  -6  -4    1.87    0.10 
  -2  -6  -4    1.92    0.10 
  -3  -6  -4    0.22    0.02 
  -5  -6  -4    0.53    0.04 
  -5  -6  -4    0.64    0.05 
  -6  -6  -4    0.86    0.06 
  -6  -6  -4    0.89    0.06 
  -6  -6  -4    1.07    0.07 
  -7  -6  -4    0.43    0.05 
  -7  -6  -4    0.50    0.05 
  -7  -6  -4    0.47    0.04 
  -8  -6  -4    0.42    0.04 
  -8  -6  -4    0.50    0.05 
  -8  -6  -4    0.47    0.05 
  -9  -6  -4    0.09    0.03 
  -9  -6  -4    0.07    0.03 
   9   6   4    0.05    0.02 
 -10  -6  -4    0.01    0.02 
 -10  -6  -4    0.03    0.02 
  10   6   4    0.03    0.02 
 -11  -6  -4    0.05    0.02 
 -11  -6  -4    0.03    0.02 
  11   6   4    0.04    0.01 
  10  -7  -4    0.66    0.05 
 -10   7   4    0.67    0.04 
   9  -7  -4    0.01    0.02 
  -9   7   4    0.03    0.02 
   8  -7  -4    0.23    0.03 
   8  -7  -4    0.23    0.04 
  -8   7   4    0.21    0.05 
   7  -7  -4    0.73    0.08 
   7  -7  -4    0.73    0.05 
  -7   7   4    0.66    0.05 
  -7   7   4    0.71    0.05 
   6  -7  -4    5.69    0.28 
   6  -7  -4    5.60    0.29 
  -6   7   4    5.47    0.28 
  -6   7   4    5.51    0.28 
  -6   7   4    5.75    0.30 
   5  -7  -4    0.03    0.02 
  -5   7   4    0.02    0.03 
  -5   7   4    0.05    0.02 
  -5   7   4    0.05    0.02 
  -5   7   4    0.04    0.02 
  -5   7   4    0.04    0.02 
   4  -7  -4    3.33    0.18 
  -4   7   4    3.63    0.18 
  -4   7   4    3.62    0.18 
  -4   7   4    3.32    0.18 
  -4   7   4    3.50    0.19 
   3  -7  -4    0.36    0.03 
  -3   7   4    0.30    0.04 
  -3   7   4    0.37    0.03 
  -3   7   4    0.37    0.03 
  -2   7   4    0.81    0.06 
  -2   7   4    0.73    0.04 
   1  -7  -4    0.82    0.05 
   0  -7  -4    0.15    0.02 
  -1  -7  -4    0.03    0.02 
  -2  -7  -4    5.02    0.25 
  -3  -7  -4    0.05    0.02 
  -4  -7  -4    0.75    0.05 
  -4  -7  -4    0.88    0.06 
  -5  -7  -4    0.05    0.02 
  -5  -7  -4    0.03    0.02 
  -5  -7  -4    0.03    0.02 
  -6  -7  -4    0.81    0.05 
  -7  -7  -4    1.42    0.08 
  -7  -7  -4    1.32    0.08 
  -7  -7  -4    1.49    0.09 
  -8  -7  -4    2.69    0.15 
  -8  -7  -4    2.57    0.14 
  -9  -7  -4    0.07    0.02 
  -9  -7  -4    0.05    0.03 
   9   7   4    0.02    0.02 
 -10  -7  -4    5.82    0.28 
 -10  -7  -4    5.09    0.29 
  10   7   4    5.94    0.28 
 -11  -7  -4    0.30    0.03 
 -11  -7  -4    0.21    0.03 
  11   7   4    0.32    0.02 
  10  -8  -4    0.49    0.04 
 -10   8   4    0.46    0.04 
   9  -8  -4    0.20    0.02 
  -9   8   4    0.19    0.02 
   8  -8  -4    1.53    0.09 
  -8   8   4    1.45    0.11 
  -8   8   4    1.47    0.08 
   7  -8  -4    0.08    0.04 
   7  -8  -4    0.07    0.02 
  -7   8   4    0.06    0.02 
  -7   8   4    0.05    0.02 
  -7   8   4    0.09    0.05 
   6  -8  -4    3.26    0.17 
  -6   8   4    3.12    0.17 
  -6   8   4    3.16    0.16 
  -6   8   4    3.25    0.17 
  -6   8   4    3.26    0.17 
  -6   8   4    3.25    0.19 
   5  -8  -4    0.05    0.02 
  -5   8   4    0.01    0.02 
  -5   8   4    0.04    0.02 
  -5   8   4    0.05    0.02 
  -5   8   4    0.04    0.03 
  -5   8   4    0.04    0.02 
   4  -8  -4    2.27    0.13 
  -4   8   4    2.36    0.12 
  -4   8   4    2.34    0.12 
  -4   8   4    2.42    0.14 
  -4   8   4    2.53    0.12 
   3  -8  -4    1.25    0.07 
  -3   8   4    1.38    0.09 
  -3   8   4    1.27    0.07 
   2  -8  -4    0.27    0.03 
   2  -8  -4    0.33    0.03 
  -2   8   4    0.32    0.03 
   1  -8  -4    0.17    0.02 
   0  -8  -4    9.45    0.47 
  -1  -8  -4    0.57    0.04 
  -2  -8  -4    0.74    0.05 
  -3  -8  -4    0.16    0.02 
  -3  -8  -4    0.15    0.03 
  -3  -8  -4    0.15    0.02 
  -4  -8  -4    4.82    0.24 
  -4  -8  -4    4.51    0.24 
  -4  -8  -4    4.79    0.24 
  -4  -8  -4    4.76    0.25 
  -5  -8  -4    0.28    0.04 
  -5  -8  -4    0.18    0.03 
  -5  -8  -4    0.27    0.03 
  -6  -8  -4    9.86    0.53 
  -6  -8  -4   11.32    0.54 
  -7  -8  -4    0.07    0.03 
  -7  -8  -4    0.07    0.02 
  -8  -8  -4    1.19    0.07 
  -8  -8  -4    1.27    0.08 
  -9  -8  -4    0.20    0.03 
  -9  -8  -4    0.21    0.03 
 -11  -8  -4    0.26    0.03 
 -11  -8  -4    0.18    0.03 
 -10   9   4    0.19    0.02 
   9  -9  -4    0.03    0.02 
  -9   9   4    0.03    0.02 
   8  -9  -4    1.73    0.09 
  -8   9   4    1.66    0.09 
   7  -9  -4    0.12    0.02 
  -7   9   4    0.11    0.02 
  -7   9   4    0.10    0.02 
  -7   9   4    0.14    0.05 
   6  -9  -4    0.25    0.03 
  -6   9   4    0.23    0.03 
  -6   9   4    0.26    0.03 
  -6   9   4    0.27    0.03 
  -6   9   4    0.25    0.05 
  -6   9   4    0.25    0.02 
   5  -9  -4    0.53    0.05 
   5  -9  -4    0.45    0.04 
  -5   9   4    0.53    0.04 
  -5   9   4    0.48    0.04 
  -5   9   4    0.44    0.06 
  -4   9   4    0.38    0.03 
  -4   9   4    0.37    0.03 
  -4   9   4    0.34    0.05 
   3  -9  -4    0.32    0.03 
  -3   9   4    0.33    0.03 
  -3   9   4    0.35    0.04 
  -3   9   4    0.33    0.03 
  -3   9   4    0.35    0.03 
  -2   9   4    0.23    0.02 
  -2   9   4    0.24    0.02 
   1  -9  -4    0.18    0.03 
   0  -9  -4    1.32    0.08 
  -1  -9  -4    1.13    0.07 
  -1  -9  -4    1.12    0.07 
  -1  -9  -4    1.04    0.06 
  -2  -9  -4    0.36    0.03 
  -2  -9  -4    0.33    0.03 
  -2  -9  -4    0.24    0.03 
  -3  -9  -4    0.06    0.02 
  -3  -9  -4    0.03    0.02 
  -3  -9  -4    0.01    0.02 
  -4  -9  -4    5.49    0.27 
  -4  -9  -4    5.18    0.26 
  -4  -9  -4    4.76    0.26 
  -4  -9  -4    5.25    0.26 
  -5  -9  -4   -0.01    0.02 
  -5  -9  -4    0.06    0.03 
  -5  -9  -4    0.03    0.02 
  -6  -9  -4    0.45    0.04 
  -6  -9  -4    0.52    0.05 
  -6  -9  -4    0.39    0.04 
  -7  -9  -4    0.12    0.02 
  -7  -9  -4    0.13    0.03 
  -8  -9  -4    0.10    0.03 
  -8  -9  -4    0.11    0.02 
  -9  -9  -4    0.69    0.05 
  -9  -9  -4    0.63    0.05 
 -10  -9  -4    0.26    0.04 
 -10  -9  -4    0.34    0.04 
   9 -10  -4    0.02    0.02 
   8 -10  -4    1.35    0.08 
  -8  10   4    1.45    0.08 
   7 -10  -4    0.51    0.05 
  -7  10   4    0.49    0.04 
  -7  10   4    0.56    0.09 
  -7  10   4    0.54    0.04 
  -6  10   4    0.59    0.05 
  -6  10   4    0.54    0.06 
  -6  10   4    0.48    0.04 
   5 -10  -4    0.08    0.02 
   5 -10  -4    0.09    0.02 
  -5  10   4    0.07    0.04 
  -5  10   4    0.12    0.02 
  -5  10   4    0.08    0.02 
   4 -10  -4   11.68    0.61 
   4 -10  -4   12.54    0.61 
  -4  10   4   11.96    0.62 
  -4  10   4   12.45    0.61 
  -4  10   4   12.43    0.61 
   3 -10  -4    0.63    0.05 
  -3  10   4    0.65    0.04 
  -3  10   4    0.69    0.07 
  -3  10   4    0.70    0.05 
   2 -10  -4   14.23    0.72 
  -2  10   4   14.48    0.72 
  -2  10   4   14.72    0.72 
  -1  10   4    1.75    0.09 
   0 -10  -4    0.75    0.05 
  -1 -10  -4    0.00    0.02 
  -1 -10  -4    0.04    0.02 
  -1 -10  -4    0.00    0.02 
  -2 -10  -4    0.88    0.06 
  -2 -10  -4    0.84    0.06 
  -2 -10  -4    0.90    0.06 
  -3 -10  -4    1.23    0.07 
  -3 -10  -4    1.25    0.07 
  -3 -10  -4    1.09    0.07 
  -4 -10  -4    2.90    0.15 
  -4 -10  -4    2.24    0.14 
  -4 -10  -4    2.60    0.14 
  -5 -10  -4    2.07    0.11 
  -5 -10  -4    1.63    0.10 
  -6 -10  -4    0.13    0.02 
  -6 -10  -4    0.13    0.03 
  -7 -10  -4    0.24    0.03 
  -7 -10  -4    0.24    0.03 
  -8 -10  -4    0.72    0.05 
  -8 -10  -4    0.72    0.06 
  -9 -10  -4    0.29    0.05 
 -10 -10  -4    0.30    0.03 
 -10 -10  -4    0.40    0.04 
   9 -11  -4    0.02    0.01 
   8 -11  -4    0.04    0.02 
   7 -11  -4    0.10    0.02 
  -7  11   4    0.10    0.02 
  -7  11   4    0.05    0.02 
   6 -11  -4    3.46    0.17 
  -6  11   4    3.32    0.19 
  -6  11   4    3.20    0.17 
  -6  11   4    3.33    0.17 
   5 -11  -4    0.06    0.02 
  -5  11   4    0.03    0.04 
  -5  11   4    0.07    0.02 
  -5  11   4    0.07    0.02 
  -5  11   4    0.06    0.02 
  -4  11   4    2.38    0.15 
   3 -11  -4    0.88    0.06 
   3 -11  -4    0.95    0.06 
  -3  11   4    0.89    0.08 
  -3  11   4    0.96    0.06 
  -3  11   4    0.91    0.06 
  -3  11   4    0.90    0.06 
   2 -11  -4    3.68    0.18 
  -2  11   4    3.33    0.18 
  -2  11   4    3.43    0.18 
   1 -11  -4   -0.02    0.02 
  -1  11   4    0.01    0.02 
   0 -11  -4    0.26    0.03 
  -1 -11  -4    0.52    0.04 
  -1 -11  -4    0.56    0.05 
  -2 -11  -4    1.25    0.07 
  -2 -11  -4    1.09    0.07 
  -2 -11  -4    0.89    0.07 
  -3 -11  -4    0.75    0.06 
  -3 -11  -4    0.97    0.06 
  -3 -11  -4    0.87    0.06 
  -4 -11  -4    0.16    0.02 
  -4 -11  -4    0.14    0.03 
  -4 -11  -4    0.10    0.03 
  -5 -11  -4    0.33    0.04 
  -5 -11  -4    0.31    0.03 
  -6 -11  -4    1.48    0.09 
  -6 -11  -4    1.34    0.08 
  -7 -11  -4    0.01    0.02 
  -7 -11  -4    0.01    0.02 
  -8 -11  -4    0.17    0.03 
  -8 -11  -4    0.14    0.03 
  -9 -11  -4    0.40    0.04 
  -9 -11  -4    0.40    0.04 
   8 -12  -4    2.14    0.11 
   7 -12  -4    0.27    0.03 
   6 -12  -4    3.13    0.16 
  -6  12   4    2.99    0.16 
  -6  12   4    3.21    0.16 
   5 -12  -4    0.02    0.02 
   5 -12  -4    0.00    0.02 
  -5  12   4    0.00    0.04 
  -5  12   4    0.03    0.02 
  -5  12   4    0.05    0.02 
   4 -12  -4    1.39    0.09 
  -4  12   4    1.29    0.10 
  -4  12   4    1.31    0.08 
  -4  12   4    1.28    0.08 
  -4  12   4    1.35    0.08 
   3 -12  -4    0.22    0.03 
   3 -12  -4    0.14    0.02 
  -3  12   4    0.16    0.02 
  -3  12   4    0.12    0.03 
  -3  12   4    0.16    0.02 
  -3  12   4    0.11    0.04 
   2 -12  -4    3.99    0.20 
  -2  12   4    3.74    0.20 
  -2  12   4    3.88    0.20 
   1 -12  -4    2.19    0.12 
  -1  12   4    2.30    0.12 
  -1 -12  -4    0.13    0.03 
  -1 -12  -4    0.11    0.03 
  -2 -12  -4    0.27    0.04 
  -3 -12  -4    0.01    0.03 
  -3 -12  -4    0.00    0.02 
  -3 -12  -4    0.02    0.02 
  -4 -12  -4    7.54    0.37 
  -4 -12  -4    7.18    0.38 
  -5 -12  -4    0.33    0.05 
  -6 -12  -4    0.24    0.03 
  -7 -12  -4    0.28    0.04 
  -8 -12  -4    0.33    0.04 
  -8 -12  -4    0.32    0.03 
  -9 -12  -4    0.03    0.02 
   7 -13  -4    0.19    0.02 
   5 -13  -4    0.04    0.02 
   5 -13  -4    0.02    0.02 
  -5  13   4    0.02    0.02 
  -5  13   4    0.00    0.02 
   4 -13  -4    4.56    0.24 
  -4  13   4    4.85    0.24 
  -4  13   4    4.74    0.24 
  -4  13   4    4.61    0.24 
   3 -13  -4    0.30    0.03 
  -3  13   4    0.31    0.03 
  -3  13   4    0.31    0.03 
  -3  13   4    0.30    0.03 
  -2  13   4    0.09    0.02 
  -2  13   4    0.05    0.02 
  -2  13   4    0.05    0.02 
   1 -13  -4    0.43    0.04 
   1 -13  -4    0.28    0.04 
  -1  13   4    0.32    0.03 
  -1  13   4    0.37    0.03 
   0 -13  -4    0.16    0.03 
   0 -13  -4    0.12    0.03 
   0  13   4    0.09    0.02 
  -1 -13  -4    0.14    0.03 
  -1 -13  -4    0.15    0.03 
  -2 -13  -4    0.87    0.06 
  -3 -13  -4    0.08    0.03 
  -4 -13  -4    0.60    0.05 
  -4 -13  -4    0.56    0.05 
  -5 -13  -4    0.03    0.03 
  -6 -13  -4    4.91    0.25 
  -7 -13  -4    0.40    0.04 
  -8 -13  -4    4.30    0.22 
  -6  14   4    1.97    0.10 
   5 -14  -4    0.01    0.02 
  -5  14   4    0.02    0.02 
   4 -14  -4    0.13    0.02 
  -4  14   4    0.09    0.02 
  -4  14   4    0.11    0.02 
  -4  14   4    0.07    0.02 
   3 -14  -4    0.00    0.02 
  -3  14   4    0.01    0.02 
  -3  14   4    0.02    0.02 
  -3  14   4    0.01    0.02 
   2 -14  -4    3.42    0.19 
   2 -14  -4    3.62    0.18 
  -2  14   4    3.63    0.19 
  -2  14   4    3.48    0.18 
  -2  14   4    3.44    0.18 
   1 -14  -4    0.32    0.04 
   1 -14  -4    0.34    0.03 
  -1  14   4    0.34    0.03 
  -1  14   4    0.34    0.03 
   0 -14  -4    4.67    0.25 
   0 -14  -4    4.98    0.24 
   0  14   4    4.65    0.24 
  -1 -14  -4    1.50    0.09 
  -1 -14  -4    1.41    0.08 
   1  14   4    1.55    0.08 
  -2 -14  -4    7.98    0.40 
  -3 -14  -4    0.09    0.03 
  -4 -14  -4    1.25    0.08 
  -5 -14  -4    0.03    0.03 
  -6 -14  -4    0.66    0.05 
  -7 -14  -4    0.00    0.03 
   5 -15  -4    0.05    0.02 
  -5  15   4    0.10    0.02 
   4 -15  -4    0.01    0.02 
   4 -15  -4    0.01    0.02 
  -4  15   4    0.01    0.02 
  -4  15   4    0.03    0.02 
   3 -15  -4    0.35    0.03 
  -3  15   4    0.39    0.03 
  -3  15   4    0.38    0.03 
   2 -15  -4    0.56    0.05 
  -2  15   4    0.53    0.04 
  -2  15   4    0.47    0.04 
   1 -15  -4    0.04    0.03 
  -1  15   4    0.02    0.02 
  -1  15   4    0.00    0.02 
   0 -15  -4    1.62    0.10 
  -1 -15  -4    0.29    0.04 
   1  15   4    0.38    0.03 
  -2 -15  -4    0.06    0.03 
   4 -16  -4    0.18    0.02 
   4 -16  -4    0.15    0.02 
  -4  16   4    0.23    0.02 
   3 -16  -4    0.04    0.02 
   3 -16  -4    0.06    0.02 
  -3  16   4    0.07    0.01 
  -3  16   4    0.09    0.02 
   2 -16  -4    0.02    0.02 
  -2  16   4    0.01    0.02 
  -2  16   4    0.01    0.01 
  -2  16   4   -0.02    0.02 
   1 -16  -4    0.10    0.02 
  -1  16   4    0.07    0.02 
   0 -16  -4    0.19    0.03 
   0  16   4    0.19    0.02 
  -1 -16  -4    0.15    0.03 
  -2 -16  -4    0.22    0.03 
   1 -17  -4    0.07    0.02 
  -1  17   4    0.09    0.01 
   0 -17  -4    0.03    0.02 
   0  17   4    0.01    0.01 
  -2 -17  -4    0.13    0.02 
   2  15  -5    0.85    0.05 
   1  15  -5    0.31    0.03 
   1  15  -5    0.37    0.03 
   0  15  -5    0.02    0.01 
   0  15  -5    0.01    0.01 
   0 -15   5    0.02    0.02 
  -1  15  -5    0.28    0.02 
  -1  15  -5    0.31    0.03 
   4  14  -5    0.00    0.01 
   4  14  -5    0.00    0.01 
   3  14  -5    0.06    0.01 
   3  14  -5    0.04    0.01 
   2  14  -5    0.03    0.02 
   2  14  -5   -0.01    0.02 
   2  14  -5    0.01    0.01 
   1  14  -5    0.09    0.02 
   1  14  -5    0.07    0.02 
   1  14  -5    0.07    0.02 
  -1 -14   5    0.10    0.02 
   0  14  -5    0.15    0.02 
   0  14  -5    0.13    0.02 
   0  14  -5    0.19    0.02 
   0 -14   5    0.18    0.03 
  -1  14  -5    0.11    0.02 
  -1  14  -5    0.10    0.02 
  -1  14  -5    0.11    0.02 
   1 -14   5    0.10    0.03 
  -2  14  -5    1.02    0.06 
  -2  14  -5    1.00    0.06 
   2 -14   5    1.08    0.07 
  -3  14  -5    0.17    0.02 
   3 -14   5    0.16    0.02 
  -4  14  -5    1.20    0.07 
   4 -14   5    1.36    0.07 
   6  13  -5    0.09    0.01 
  -6 -13   5    0.07    0.03 
   5  13  -5    0.04    0.02 
   5  13  -5    0.01    0.01 
  -5 -13   5    0.01    0.02 
   4  13  -5    0.12    0.02 
   4  13  -5    0.08    0.02 
  -4 -13   5    0.10    0.03 
   3  13  -5   -0.01    0.02 
   3  13  -5    0.02    0.02 
   2  13  -5    0.03    0.02 
   2  13  -5   -0.04    0.02 
   1  13  -5    0.57    0.05 
   1  13  -5    0.65    0.04 
   1  13  -5    0.65    0.04 
  -1 -13   5    0.57    0.05 
   0  13  -5    0.03    0.02 
   0  13  -5    0.05    0.02 
   0  13  -5    0.04    0.02 
   0 -13   5    0.04    0.03 
  -1  13  -5    0.04    0.03 
  -1  13  -5    0.05    0.02 
  -1  13  -5    0.04    0.02 
  -2  13  -5    0.09    0.02 
  -2  13  -5    0.10    0.02 
  -2  13  -5    0.12    0.02 
  -3  13  -5    0.08    0.02 
  -3  13  -5    0.06    0.02 
  -3  13  -5    0.10    0.02 
  -4  13  -5    1.69    0.09 
   4 -13   5    1.88    0.10 
   5 -13   5    0.07    0.02 
   5 -13   5    0.09    0.02 
   7  12  -5    0.05    0.01 
  -7 -12   5    0.04    0.02 
   6  12  -5    0.45    0.04 
  -6 -12   5    0.43    0.05 
   5  12  -5    0.14    0.02 
   5  12  -5    0.19    0.02 
  -5 -12   5    0.14    0.03 
   4  12  -5    0.10    0.02 
   4  12  -5    0.05    0.02 
  -4 -12   5    0.08    0.03 
   3  12  -5    0.08    0.02 
   3  12  -5    0.12    0.02 
  -3 -12   5    0.06    0.03 
   2  12  -5    0.68    0.05 
   2  12  -5    0.69    0.05 
  -2 -12   5    0.62    0.07 
  -2 -12   5    0.62    0.06 
   1  12  -5    0.76    0.05 
   1  12  -5    0.67    0.05 
   0  12  -5    0.20    0.02 
   0  12  -5    0.24    0.02 
   0  12  -5    0.28    0.03 
  -1  12  -5    0.09    0.02 
  -1  12  -5    0.07    0.02 
  -1  12  -5    0.09    0.02 
  -2  12  -5    0.03    0.02 
  -2  12  -5    0.03    0.02 
  -2  12  -5    0.05    0.04 
  -2  12  -5    0.02    0.02 
   2 -12   5    0.02    0.02 
  -3  12  -5    0.04    0.02 
  -3  12  -5    0.02    0.02 
   3 -12   5    0.01    0.02 
  -4  12  -5    0.67    0.04 
  -4  12  -5    0.73    0.04 
   4 -12   5    0.66    0.05 
   5 -12   5    0.11    0.02 
   7 -12   5   -0.02    0.01 
   8  11  -5    2.24    0.11 
  -8 -11   5    2.19    0.12 
   7  11  -5    1.17    0.06 
  -7 -11   5    1.12    0.08 
   6  11  -5    0.31    0.03 
  -6 -11   5    0.27    0.04 
   5  11  -5   -0.03    0.02 
  -5 -11   5    0.00    0.03 
   4  11  -5    0.19    0.02 
   4  11  -5    0.21    0.02 
  -4 -11   5    0.18    0.04 
   3  11  -5    0.91    0.06 
   3  11  -5    0.97    0.05 
  -3 -11   5    0.73    0.07 
   2  11  -5    0.01    0.02 
  -2 -11   5    0.02    0.03 
   1  11  -5    0.13    0.02 
   1  11  -5    0.18    0.02 
  -1 -11   5    0.14    0.04 
   0  11  -5    1.00    0.06 
   0  11  -5    0.96    0.06 
   0  11  -5    0.89    0.08 
  -1  11  -5    0.01    0.02 
  -1  11  -5    0.02    0.02 
  -1  11  -5   -0.01    0.04 
   1 -11   5    0.00    0.02 
  -2  11  -5    0.04    0.04 
  -2  11  -5    0.02    0.02 
  -2  11  -5    0.00    0.02 
  -2  11  -5   -0.02    0.02 
   2 -11   5    0.03    0.03 
  -3  11  -5    0.27    0.03 
  -3  11  -5    0.28    0.03 
  -3  11  -5    0.32    0.03 
  -3  11  -5    0.27    0.05 
   3 -11   5    0.33    0.03 
  -4  11  -5    0.43    0.05 
  -4  11  -5    0.39    0.04 
  -4  11  -5    0.50    0.04 
  -4  11  -5    0.43    0.04 
   4 -11   5    0.42    0.04 
  -5  11  -5    0.21    0.02 
   5 -11   5    0.21    0.03 
  -6  11  -5    0.00    0.02 
   6 -11   5    0.07    0.02 
  -7  11  -5    0.07    0.02 
   7 -11   5    0.12    0.02 
   8  10  -5    0.97    0.05 
  -8 -10   5    0.91    0.07 
   7  10  -5    0.02    0.02 
   7  10  -5    0.03    0.02 
  -7 -10   5    0.00    0.03 
   6  10  -5    1.63    0.09 
  -6 -10   5    1.86    0.11 
  -6 -10   5    1.59    0.10 
   5  10  -5    0.03    0.02 
   5  10  -5    0.04    0.02 
  -5 -10   5    0.03    0.03 
   4  10  -5    3.44    0.17 
  -4 -10   5    3.21    0.19 
   3  10  -5    0.15    0.02 
   3  10  -5    0.11    0.02 
  -3 -10   5    0.13    0.04 
   2  10  -5   13.54    0.62 
   2  10  -5   12.92    0.62 
   2  10  -5   12.12    0.62 
  -2 -10   5   11.36    0.63 
   1  10  -5    0.63    0.05 
   1  10  -5    0.70    0.05 
  -1 -10   5    0.56    0.07 
   0  10  -5    0.99    0.06 
   0  10  -5    1.01    0.08 
   0  10  -5    0.97    0.06 
   0  10  -5    0.98    0.06 
   0 -10   5    0.97    0.07 
   0 -10   5    0.88    0.08 
  -1  10  -5    0.09    0.04 
  -1  10  -5    0.11    0.02 
  -1  10  -5    0.11    0.02 
  -1  10  -5    0.09    0.02 
   1 -10   5    0.09    0.03 
  -2  10  -5    5.37    0.27 
  -2  10  -5    5.28    0.26 
  -2  10  -5    5.42    0.27 
   2 -10   5    5.02    0.27 
  -3  10  -5    1.40    0.10 
  -3  10  -5    1.40    0.08 
  -3  10  -5    1.50    0.08 
  -3  10  -5    1.58    0.08 
   3 -10   5    1.60    0.09 
  -4  10  -5    4.97    0.27 
  -4  10  -5    5.07    0.28 
  -4  10  -5    5.73    0.27 
  -4  10  -5    5.34    0.27 
   4 -10   5    5.62    0.27 
  -5  10  -5    0.00    0.02 
  -5  10  -5    0.00    0.02 
   5 -10   5    0.01    0.03 
   6 -10   5    2.36    0.13 
  -7  10  -5    0.06    0.02 
   7 -10   5    0.08    0.02 
  -8  10  -5    0.21    0.02 
   8 -10   5    0.18    0.02 
   9   9  -5    0.37    0.03 
  -9  -9   5    0.37    0.04 
   8   9  -5    0.01    0.02 
   8   9  -5    0.03    0.02 
  -8  -9   5    0.02    0.02 
  -8  -9   5    0.01    0.03 
   7   9  -5    0.23    0.02 
   7   9  -5    0.18    0.02 
  -7  -9   5    0.18    0.03 
  -7  -9   5    0.18    0.04 
   6   9  -5    0.48    0.03 
   6   9  -5    0.42    0.03 
  -6  -9   5    0.41    0.04 
  -6  -9   5    0.38    0.06 
   5   9  -5    0.47    0.04 
   5   9  -5    0.57    0.04 
  -5  -9   5    0.47    0.06 
  -5  -9   5    0.52    0.05 
   4   9  -5    9.96    0.50 
   4   9  -5   10.85    0.50 
  -4  -9   5    9.89    0.51 
  -4  -9   5    9.71    0.50 
   3   9  -5    0.00    0.03 
   3   9  -5    0.01    0.02 
  -3  -9   5    0.02    0.03 
   2   9  -5    7.16    0.35 
   2   9  -5    7.29    0.35 
  -2  -9   5    6.61    0.36 
   1   9  -5    0.09    0.02 
   1   9  -5    0.11    0.02 
   1   9  -5    0.13    0.02 
   1   9  -5    0.15    0.04 
  -1  -9   5    0.10    0.03 
   0   9  -5    4.13    0.20 
   0   9  -5    3.60    0.20 
   0   9  -5    4.23    0.20 
   0   9  -5    4.06    0.21 
   0  -9   5    3.81    0.22 
   0  -9   5    4.17    0.21 
  -1   9  -5    0.24    0.03 
  -1   9  -5    0.22    0.04 
  -1   9  -5    0.22    0.02 
  -1   9  -5    0.22    0.02 
   1  -9   5    0.19    0.03 
  -2   9  -5    5.63    0.29 
  -2   9  -5    5.48    0.27 
  -2   9  -5    5.24    0.27 
  -2   9  -5    5.59    0.27 
   2  -9   5    5.25    0.28 
  -3   9  -5    0.27    0.02 
  -3   9  -5    0.22    0.03 
  -3   9  -5    0.25    0.04 
   3  -9   5    0.28    0.03 
  -4   9  -5    2.44    0.14 
  -4   9  -5    2.70    0.13 
  -4   9  -5    2.69    0.14 
  -4   9  -5    2.52    0.13 
   4  -9   5    2.51    0.14 
  -5   9  -5    0.14    0.02 
  -5   9  -5    0.23    0.03 
  -5   9  -5    0.13    0.02 
  -5   9  -5    0.14    0.04 
   5  -9   5    0.20    0.03 
  -6   9  -5    4.14    0.21 
   6  -9   5    3.97    0.21 
   7  -9   5    0.31    0.03 
  -8   9  -5    2.83    0.15 
   8  -9   5    2.92    0.15 
  -9   9  -5    0.07    0.01 
   9  -9   5    0.11    0.02 
   9   8  -5    0.29    0.03 
   9   8  -5    0.29    0.02 
  -9  -8   5    0.30    0.04 
  -9  -8   5    0.31    0.03 
   8   8  -5    0.07    0.02 
   8   8  -5    0.07    0.02 
  -8  -8   5    0.05    0.03 
  -8  -8   5    0.07    0.02 
   7   8  -5    0.17    0.02 
   7   8  -5    0.16    0.02 
  -7  -8   5    0.15    0.03 
  -7  -8   5    0.13    0.04 
   6   8  -5    3.25    0.16 
   6   8  -5    3.06    0.16 
  -6  -8   5    2.94    0.16 
  -6  -8   5    3.10    0.17 
   5   8  -5    2.07    0.11 
   5   8  -5    1.94    0.11 
  -5  -8   5    2.14    0.12 
  -5  -8   5    1.96    0.11 
   4   8  -5    0.15    0.02 
  -4  -8   5    0.12    0.02 
  -4  -8   5    0.11    0.03 
   3   8  -5    2.68    0.14 
  -3  -8   5    2.91    0.18 
   2   8  -5    0.34    0.03 
  -2  -8   5    0.41    0.05 
   1   8  -5    3.83    0.21 
   1   8  -5    4.19    0.21 
  -1  -8   5    4.28    0.22 
  -1  -8   5    4.16    0.21 
   0   8  -5   28.23    1.49 
   0   8  -5   29.61    1.49 
   0   8  -5   32.27    1.50 
   0   8  -5   31.98    1.49 
   0  -8   5   28.29    1.49 
   0  -8   5   31.35    1.50 
  -1   8  -5    0.54    0.04 
  -1   8  -5    0.58    0.06 
  -1   8  -5    0.58    0.04 
  -1   8  -5    0.53    0.04 
   1  -8   5    0.56    0.05 
  -2   8  -5    9.05    0.45 
  -2   8  -5    9.17    0.46 
  -2   8  -5    9.38    0.45 
  -2   8  -5    9.04    0.45 
   2  -8   5    8.67    0.45 
  -3   8  -5    0.05    0.02 
  -3   8  -5    0.07    0.02 
  -3   8  -5    0.02    0.02 
  -3   8  -5    0.07    0.03 
   3  -8   5    0.00    0.03 
  -4   8  -5    0.57    0.04 
  -4   8  -5    0.55    0.04 
  -4   8  -5    0.66    0.07 
  -4   8  -5    0.55    0.04 
   4  -8   5    0.63    0.05 
  -5   8  -5    1.03    0.06 
  -5   8  -5    1.07    0.07 
  -5   8  -5    1.07    0.08 
   5  -8   5    1.01    0.07 
   5  -8   5    0.87    0.08 
  -6   8  -5    0.06    0.02 
  -6   8  -5    0.06    0.04 
   6  -8   5    0.07    0.04 
   6  -8   5    0.07    0.03 
  -7   8  -5    0.21    0.04 
   7  -8   5    0.32    0.03 
  -8   8  -5    1.04    0.06 
   8  -8   5    1.02    0.07 
  -9   8  -5    0.07    0.02 
   9  -8   5    0.04    0.02 
  10   7  -5    0.02    0.01 
  10   7  -5    0.04    0.01 
 -10  -7   5    0.05    0.02 
 -10  -7   5    0.03    0.04 
   9   7  -5    0.05    0.02 
   9   7  -5    0.03    0.02 
   9   7  -5    0.04    0.02 
  -9  -7   5    0.03    0.03 
  -9  -7   5    0.05    0.02 
   8   7  -5    2.18    0.11 
  -8  -7   5    2.08    0.13 
  -8  -7   5    2.17    0.12 
   7   7  -5    0.21    0.02 
   7   7  -5    0.20    0.03 
   6   7  -5    8.56    0.42 
   6   7  -5    8.51    0.41 
  -6  -7   5    8.28    0.42 
  -6  -7   5    8.06    0.43 
   5   7  -5    0.31    0.02 
  -5  -7   5    0.25    0.03 
  -5  -7   5    0.27    0.04 
   4   7  -5    8.58    0.45 
  -4  -7   5    8.88    0.45 
  -4  -7   5    9.70    0.46 
   3   7  -5    2.32    0.12 
  -3  -7   5    2.25    0.13 
  -3  -7   5    2.57    0.13 
   2   7  -5    0.42    0.04 
   2   7  -5    0.51    0.03 
  -2  -7   5    0.49    0.04 
  -2  -7   5    0.52    0.05 
   1   7  -5    0.76    0.06 
  -1  -7   5    0.72    0.05 
  -1  -7   5    0.82    0.06 
   0   7  -5    1.68    0.10 
   0   7  -5    2.09    0.11 
   0   7  -5    1.94    0.10 
   0  -7   5    1.84    0.10 
   0  -7   5    1.88    0.11 
  -1   7  -5    0.02    0.03 
  -1   7  -5    0.01    0.02 
  -1   7  -5    0.00    0.01 
   1  -7   5    0.00    0.03 
   1  -7   5   -0.02    0.02 
  -2   7  -5    0.11    0.02 
  -2   7  -5    0.08    0.02 
  -2   7  -5    0.07    0.02 
  -2   7  -5    0.09    0.04 
   2  -7   5    0.08    0.02 
  -3   7  -5    0.18    0.03 
  -3   7  -5    0.12    0.02 
  -3   7  -5    0.10    0.02 
   3  -7   5    0.15    0.02 
  -4   7  -5   11.02    0.55 
  -4   7  -5   11.36    0.55 
  -4   7  -5   11.03    0.55 
  -4   7  -5   11.18    0.56 
   4  -7   5   11.34    0.55 
   4  -7   5   10.52    0.56 
  -5   7  -5    0.08    0.02 
  -5   7  -5    0.09    0.03 
  -5   7  -5    0.11    0.02 
   5  -7   5    0.12    0.03 
   5  -7   5    0.06    0.03 
  -6   7  -5    5.88    0.29 
  -6   7  -5    5.95    0.29 
   6  -7   5    6.06    0.30 
   6  -7   5    5.27    0.31 
  -7   7  -5    0.30    0.04 
   7  -7   5    0.26    0.04 
  -8   7  -5    3.81    0.19 
   8  -7   5    3.71    0.20 
  -9   7  -5    0.47    0.04 
   9  -7   5    0.50    0.04 
 -10   7  -5    0.03    0.01 
  10  -7   5    0.03    0.02 
  10   6  -5    0.39    0.03 
 -10  -6   5    0.45    0.04 
 -10  -6   5    0.42    0.05 
   9   6  -5    0.04    0.02 
   9   6  -5    0.05    0.02 
  -9  -6   5    0.06    0.02 
  -9  -6   5    0.04    0.03 
   8   6  -5    0.13    0.02 
   8   6  -5    0.07    0.02 
   8   6  -5    0.14    0.03 
  -8  -6   5    0.10    0.03 
  -8  -6   5    0.08    0.03 
   7   6  -5    0.52    0.04 
   7   6  -5    0.48    0.04 
  -7  -6   5    0.53    0.05 
  -7  -6   5    0.56    0.06 
   6   6  -5    4.96    0.23 
   6   6  -5    4.26    0.23 
  -6  -6   5    4.25    0.23 
  -6  -6   5    4.55    0.24 
   5   6  -5    0.06    0.02 
   5   6  -5    0.07    0.02 
  -5  -6   5    0.10    0.02 
   4   6  -5    5.18    0.28 
  -4  -6   5    6.21    0.29 
  -4  -6   5    5.43    0.28 
  -3  -6   5    0.11    0.03 
  -3  -6   5    0.09    0.02 
   2   6  -5    2.26    0.12 
   2   6  -5    2.36    0.13 
  -2  -6   5    2.41    0.13 
  -2  -6   5    2.20    0.12 
   1   6  -5    0.66    0.05 
   0   6  -5    0.05    0.02 
   0   6  -5    0.04    0.02 
   0   6  -5    0.05    0.01 
  -1   6  -5    0.54    0.04 
  -1   6  -5    0.60    0.05 
  -1   6  -5    0.50    0.04 
  -2   6  -5    0.61    0.04 
  -2   6  -5    0.65    0.05 
  -2   6  -5    0.75    0.04 
  -2   6  -5    0.61    0.04 
   2  -6   5    0.57    0.05 
   2  -6   5    0.64    0.04 
  -3   6  -5    0.09    0.01 
  -3   6  -5    0.12    0.03 
  -3   6  -5    0.10    0.02 
   3  -6   5    0.09    0.03 
   3  -6   5    0.10    0.02 
  -4   6  -5    0.63    0.06 
  -4   6  -5    0.57    0.04 
  -4   6  -5    0.58    0.04 
  -4   6  -5    0.62    0.04 
   4  -6   5    0.61    0.05 
   4  -6   5    0.59    0.05 
  -5   6  -5    0.03    0.02 
  -5   6  -5    0.04    0.01 
  -5   6  -5    0.07    0.03 
   5  -6   5    0.03    0.01 
   5  -6   5    0.05    0.02 
   5  -6   5    0.05    0.03 
  -6   6  -5    7.10    0.35 
  -6   6  -5    6.85    0.36 
   6  -6   5    6.55    0.36 
   6  -6   5    7.45    0.35 
   6  -6   5    7.32    0.36 
  -7   6  -5    1.09    0.07 
  -7   6  -5    0.99    0.08 
   7  -6   5    1.03    0.07 
   7  -6   5    0.95    0.08 
   8  -6   5    0.93    0.07 
  -9   6  -5    0.04    0.02 
   9  -6   5    0.03    0.02 
 -10   6  -5    2.17    0.11 
  11   5  -5    0.10    0.01 
  11   5  -5    0.11    0.01 
  10   5  -5    0.03    0.02 
  10   5  -5    0.04    0.02 
 -10  -5   5    0.02    0.03 
   9   5  -5    0.46    0.04 
   9   5  -5    0.45    0.04 
   9   5  -5    0.50    0.04 
  -9  -5   5    0.40    0.05 
  -9  -5   5    0.48    0.05 
   8   5  -5    0.03    0.02 
   8   5  -5    0.05    0.02 
  -8  -5   5    0.08    0.05 
   7   5  -5    1.41    0.08 
   7   5  -5    1.43    0.08 
   7   5  -5    1.42    0.08 
  -7  -5   5    1.39    0.09 
  -7  -5   5    1.48    0.09 
   6   5  -5    1.17    0.07 
   6   5  -5    1.12    0.07 
  -6  -5   5    1.23    0.07 
  -6  -5   5    1.24    0.08 
   5   5  -5    0.83    0.05 
   5   5  -5    0.87    0.05 
  -5  -5   5    0.86    0.06 
  -5  -5   5    0.97    0.07 
  -4  -5   5    0.17    0.03 
  -4  -5   5    0.15    0.02 
  -3  -5   5    0.01    0.02 
   2   5  -5    2.43    0.12 
   2   5  -5    2.18    0.12 
   1   5  -5    1.19    0.06 
   1   5  -5    1.08    0.07 
   1   5  -5    1.08    0.06 
   0   5  -5    4.29    0.20 
   0   5  -5    3.72    0.20 
   0   5  -5    4.00    0.21 
  -1   5  -5    2.58    0.13 
  -1   5  -5    2.34    0.12 
  -1   5  -5    2.48    0.12 
   1  -5   5    2.32    0.13 
  -2   5  -5    2.21    0.11 
  -2   5  -5    2.09    0.11 
  -2   5  -5    2.30    0.12 
   2  -5   5    2.21    0.12 
  -3   5  -5    0.05    0.01 
  -3   5  -5    0.02    0.01 
  -3   5  -5    0.02    0.01 
  -3   5  -5    0.06    0.02 
   3  -5   5    0.09    0.03 
  -4   5  -5    0.46    0.04 
  -4   5  -5    0.52    0.05 
  -4   5  -5    0.44    0.03 
  -4   5  -5    0.52    0.04 
   4  -5   5    0.58    0.05 
  -5   5  -5    0.00    0.01 
  -5   5  -5   -0.01    0.02 
   5  -5   5    0.03    0.03 
   5  -5   5    0.00    0.01 
   5  -5   5    0.03    0.02 
  -6   5  -5    0.13    0.03 
  -6   5  -5    0.17    0.03 
   6  -5   5    0.16    0.04 
   6  -5   5    0.18    0.03 
   6  -5   5    0.13    0.02 
  -7   5  -5    0.02    0.03 
  -7   5  -5    0.03    0.02 
   7  -5   5    0.02    0.01 
   7  -5   5    0.05    0.03 
   7  -5   5    0.03    0.03 
   8  -5   5    0.29    0.03 
   8  -5   5    0.34    0.04 
  -9   5  -5    0.56    0.04 
   9  -5   5    0.59    0.05 
 -10   5  -5    3.80    0.18 
  10  -5   5    3.39    0.19 
 -11   5  -5    0.06    0.01 
  11   4  -5    0.03    0.01 
  11   4  -5    0.02    0.01 
  10   4  -5    0.81    0.05 
  10   4  -5    0.81    0.05 
  10   4  -5    0.85    0.05 
 -10  -4   5    0.78    0.06 
 -10  -4   5    0.83    0.06 
   9   4  -5    0.01    0.02 
   9   4  -5    0.03    0.02 
   9   4  -5    0.02    0.02 
  -9  -4   5    0.02    0.02 
  -9  -4   5    0.00    0.03 
   8   4  -5   13.00    0.64 
   8   4  -5   12.67    0.64 
  -8  -4   5   12.89    0.64 
  -8  -4   5   12.83    0.65 
   7   4  -5    0.23    0.02 
   7   4  -5    0.21    0.02 
  -7  -4   5    0.24    0.04 
  -7  -4   5    0.21    0.03 
  -7  -4   5    0.22    0.02 
   6   4  -5    0.60    0.04 
   6   4  -5    0.55    0.04 
   6   4  -5    0.58    0.04 
  -6  -4   5    0.61    0.05 
  -6  -4   5    0.55    0.05 
  -6  -4   5    0.56    0.04 
   5   4  -5    0.06    0.01 
   5   4  -5    0.06    0.01 
  -5  -4   5    0.05    0.02 
  -5  -4   5    0.06    0.02 
  -5  -4   5    0.07    0.02 
   4   4  -5    0.04    0.03 
   4   4  -5    0.06    0.01 
  -4  -4   5    0.08    0.02 
  -4  -4   5    0.07    0.02 
  -4  -4   5    0.07    0.02 
   3   4  -5   -0.01    0.01 
   3   4  -5    0.03    0.02 
   2   4  -5   10.80    0.52 
   2   4  -5    9.76    0.52 
   2   4  -5   11.08    0.53 
   1   4  -5    0.35    0.03 
   1   4  -5    0.39    0.03 
   0   4  -5    4.79    0.25 
   0   4  -5    5.23    0.25 
  -1   4  -5    0.95    0.06 
   1  -4   5    0.93    0.06 
  -2   4  -5   15.60    0.74 
  -2   4  -5   14.25    0.74 
   2  -4   5   15.13    0.74 
  -3   4  -5    0.15    0.02 
  -3   4  -5    0.18    0.02 
  -3   4  -5    0.20    0.03 
   3  -4   5    0.16    0.02 
   3  -4   5    0.23    0.03 
  -4   4  -5    3.45    0.19 
  -4   4  -5    3.72    0.18 
  -4   4  -5    3.95    0.19 
   4  -4   5    3.76    0.19 
   4  -4   5    3.76    0.19 
   4  -4   5    3.50    0.18 
  -5   4  -5    0.02    0.02 
  -5   4  -5    0.01    0.02 
  -5   4  -5    0.03    0.01 
   5  -4   5    0.02    0.01 
   5  -4   5    0.03    0.01 
   5  -4   5    0.01    0.02 
   5  -4   5    0.03    0.02 
  -6   4  -5    0.01    0.03 
  -6   4  -5   -0.01    0.02 
   6  -4   5    0.01    0.02 
   6  -4   5    0.01    0.02 
   6  -4   5    0.02    0.02 
   6  -4   5    0.00    0.02 
   6  -4   5    0.01    0.01 
  -7   4  -5    0.12    0.02 
  -7   4  -5    0.12    0.03 
   7  -4   5    0.15    0.02 
   7  -4   5    0.14    0.02 
   7  -4   5    0.06    0.03 
   7  -4   5    0.12    0.03 
   8  -4   5    0.01    0.01 
   8  -4   5    0.02    0.02 
   8  -4   5    0.02    0.02 
   8  -4   5   -0.01    0.03 
  -9   4  -5    0.65    0.04 
   9  -4   5    0.55    0.06 
   9  -4   5    0.61    0.05 
   9  -4   5    0.63    0.04 
 -10   4  -5    2.65    0.14 
  10  -4   5    2.87    0.14 
 -11   4  -5    0.09    0.02 
  11   3  -5    0.01    0.01 
  11   3  -5    0.03    0.01 
  10   3  -5    2.07    0.11 
  10   3  -5    1.99    0.11 
 -10  -3   5    2.00    0.11 
   9   3  -5    0.41    0.03 
   9   3  -5    0.44    0.04 
   9   3  -5    0.40    0.04 
  -9  -3   5    0.38    0.05 
  -9  -3   5    0.43    0.05 
   8   3  -5    0.59    0.04 
   8   3  -5    0.51    0.04 
   8   3  -5    0.59    0.04 
   8   3  -5    0.55    0.06 
  -8  -3   5    0.54    0.05 
  -8  -3   5    0.50    0.04 
  -8  -3   5    0.55    0.05 
   7   3  -5    0.33    0.03 
   7   3  -5    0.29    0.05 
   7   3  -5    0.31    0.03 
   7   3  -5    0.33    0.03 
  -7  -3   5    0.32    0.04 
  -7  -3   5    0.33    0.03 
  -7  -3   5    0.34    0.03 
   6   3  -5    3.20    0.17 
   6   3  -5    2.87    0.15 
   6   3  -5    2.92    0.15 
  -6  -3   5    2.90    0.16 
  -6  -3   5    3.05    0.15 
  -6  -3   5    3.18    0.16 
   5   3  -5    0.46    0.05 
   5   3  -5    0.42    0.03 
   5   3  -5    0.44    0.03 
  -5  -3   5    0.48    0.04 
  -5  -3   5    0.45    0.04 
  -5  -3   5    0.45    0.04 
   4   3  -5    0.44    0.03 
   4   3  -5    0.51    0.05 
   3   3  -5    3.21    0.15 
   3   3  -5    3.13    0.16 
   3   3  -5    2.76    0.15 
   2   3  -5    1.55    0.09 
   2   3  -5    1.50    0.08 
   1   3  -5    1.22    0.07 
   1   3  -5    0.97    0.06 
  -1  -3   5    1.13    0.07 
   0   3  -5    0.37    0.04 
   0  -3   5    0.40    0.03 
  -1   3  -5    0.01    0.02 
  -1   3  -5    0.02    0.01 
   1  -3   5   -0.01    0.02 
  -2   3  -5    1.00    0.06 
  -2   3  -5    0.87    0.05 
   2  -3   5    0.73    0.06 
   2  -3   5    0.84    0.05 
  -3   3  -5    0.13    0.02 
   3  -3   5    0.11    0.02 
  -4   3  -5    2.61    0.14 
   4  -3   5    2.66    0.14 
   4  -3   5    2.62    0.14 
   4  -3   5    2.92    0.14 
  -5   3  -5    0.11    0.03 
  -5   3  -5    0.13    0.02 
   5  -3   5    0.10    0.03 
   5  -3   5    0.09    0.02 
  -6   3  -5    0.03    0.02 
  -6   3  -5    0.02    0.02 
   6  -3   5    0.02    0.01 
   6  -3   5    0.06    0.03 
   6  -3   5    0.03    0.02 
   6  -3   5    0.01    0.01 
  -7   3  -5    0.23    0.02 
  -7   3  -5    0.18    0.03 
   7  -3   5    0.19    0.02 
   7  -3   5    0.19    0.03 
   7  -3   5    0.17    0.03 
   7  -3   5    0.19    0.02 
   7  -3   5    0.17    0.02 
  -8   3  -5    0.73    0.06 
   8  -3   5    0.79    0.05 
   8  -3   5    0.81    0.05 
   8  -3   5    0.76    0.06 
   8  -3   5    0.80    0.05 
  -9   3  -5    0.21    0.02 
   9  -3   5    0.14    0.03 
   9  -3   5    0.18    0.04 
   9  -3   5    0.22    0.02 
   9  -3   5    0.22    0.02 
 -10   3  -5    2.51    0.13 
  10  -3   5    2.51    0.13 
 -11   3  -5    0.04    0.02 
  11  -3   5    0.03    0.01 
  11   2  -5    0.07    0.01 
  11   2  -5    0.05    0.02 
  10   2  -5    0.03    0.02 
  10   2  -5    0.04    0.02 
  10   2  -5    0.04    0.02 
 -10  -2   5    0.01    0.02 
   9   2  -5    0.62    0.04 
   9   2  -5    0.64    0.05 
   9   2  -5    0.57    0.04 
   9   2  -5    0.65    0.07 
  -9  -2   5    0.58    0.05 
  -9  -2   5    0.64    0.05 
  -9  -2   5    0.57    0.05 
   8   2  -5    6.22    0.31 
   8   2  -5    6.13    0.31 
   8   2  -5    5.86    0.30 
  -8  -2   5    6.21    0.31 
  -8  -2   5    6.19    0.32 
  -8  -2   5    6.13    0.31 
   7   2  -5    0.45    0.05 
   7   2  -5    0.39    0.03 
   7   2  -5    0.39    0.03 
  -7  -2   5    0.42    0.04 
  -7  -2   5    0.40    0.05 
  -7  -2   5    0.40    0.04 
   6   2  -5    0.02    0.01 
   6   2  -5    0.02    0.03 
   6   2  -5    0.01    0.01 
  -6  -2   5    0.01    0.02 
  -6  -2   5    0.04    0.02 
  -6  -2   5    0.05    0.02 
   5   2  -5    0.57    0.03 
   5   2  -5    0.60    0.04 
   5   2  -5    0.56    0.05 
  -5  -2   5    0.58    0.04 
  -5  -2   5    0.62    0.04 
   4   2  -5    6.26    0.30 
   4   2  -5    5.69    0.29 
   3   2  -5    0.05    0.01 
   3   2  -5    0.02    0.02 
   3   2  -5    0.01    0.01 
   2   2  -5    2.41    0.12 
   2   2  -5    2.34    0.12 
  -2  -2   5    2.37    0.13 
   1   2  -5    1.45    0.07 
   1   2  -5    1.40    0.08 
  -1  -2   5    1.36    0.08 
   0   2  -5    1.36    0.07 
   0   2  -5    1.41    0.08 
   0  -2   5    1.48    0.08 
  -1   2  -5   26.65    1.30 
   1  -2   5   26.02    1.30 
  -2   2  -5    6.63    0.32 
  -2   2  -5    5.91    0.32 
   2  -2   5    6.58    0.32 
   2  -2   5    6.58    0.32 
  -3   2  -5    0.58    0.05 
   3  -2   5    0.63    0.04 
  -4   2  -5   13.28    0.67 
   4  -2   5   13.55    0.66 
   4  -2   5   12.93    0.66 
   4  -2   5   13.78    0.66 
  -5   2  -5    0.06    0.02 
  -5   2  -5    0.07    0.01 
   5  -2   5    0.06    0.02 
   5  -2   5    0.05    0.02 
   5  -2   5    0.06    0.01 
  -6   2  -5    8.13    0.42 
  -6   2  -5    8.86    0.42 
   6  -2   5    8.17    0.42 
   6  -2   5    8.38    0.42 
   6  -2   5    8.87    0.42 
  -7   2  -5    0.02    0.03 
   7  -2   5    0.02    0.03 
   7  -2   5    0.00    0.01 
   7  -2   5   -0.01    0.03 
   7  -2   5    0.01    0.02 
  -8   2  -5   -0.02    0.02 
   8  -2   5    0.02    0.01 
   8  -2   5    0.02    0.03 
   8  -2   5    0.00    0.02 
   8  -2   5    0.04    0.02 
   9  -2   5    0.00    0.02 
   9  -2   5    0.01    0.01 
   9  -2   5    0.02    0.03 
 -10   2  -5    1.13    0.06 
  10  -2   5    1.17    0.06 
  10  -2   5    1.16    0.06 
  10  -2   5    1.06    0.06 
 -11   2  -5    0.34    0.03 
  11  -2   5    0.39    0.03 
  11   1  -5    0.01    0.02 
  11   1  -5    0.05    0.01 
  10   1  -5   12.52    0.61 
  10   1  -5   12.13    0.60 
  10   1  -5   12.35    0.61 
 -10  -1   5   12.10    0.61 
 -10  -1   5   12.08    0.61 
   9   1  -5    0.08    0.04 
   9   1  -5    0.11    0.02 
   9   1  -5    0.08    0.03 
   9   1  -5    0.12    0.02 
  -9  -1   5    0.10    0.03 
   8   1  -5    7.62    0.39 
   8   1  -5    8.00    0.39 
   8   1  -5    7.77    0.41 
   8   1  -5    8.20    0.40 
  -8  -1   5    7.94    0.40 
  -8  -1   5    7.98    0.40 
  -8  -1   5    8.07    0.40 
   7   1  -5    1.91    0.10 
   7   1  -5    1.97    0.10 
   7   1  -5    1.91    0.10 
   7   1  -5    1.94    0.12 
  -7  -1   5    2.06    0.11 
   6   1  -5   14.12    0.72 
   6   1  -5   14.36    0.72 
  -6  -1   5   14.68    0.72 
  -6  -1   5   15.05    0.73 
  -6  -1   5   14.93    0.72 
   5   1  -5    0.23    0.02 
   5   1  -5    0.33    0.04 
   5   1  -5    0.23    0.02 
  -5  -1   5    0.25    0.03 
  -5  -1   5    0.24    0.02 
   4   1  -5    6.19    0.34 
   4   1  -5    6.89    0.34 
   4   1  -5    7.67    0.35 
   3   1  -5    0.63    0.05 
  -3  -1   5    0.58    0.05 
   2   1  -5    0.82    0.05 
   2   1  -5    0.83    0.04 
  -2  -1   5    0.90    0.06 
   1   1  -5    1.36    0.08 
   1   1  -5    1.39    0.07 
  -1  -1   5    1.58    0.08 
   0   1  -5    1.18    0.07 
   0   1  -5    1.32    0.07 
   0  -1   5    1.37    0.07 
  -1   1  -5    0.05    0.02 
   1  -1   5    0.08    0.01 
  -2   1  -5    0.24    0.02 
   2  -1   5    0.22    0.02 
   2  -1   5    0.28    0.02 
  -3   1  -5    0.50    0.04 
  -4   1  -5    2.58    0.14 
   4  -1   5    2.78    0.14 
   5  -1   5    0.36    0.03 
   5  -1   5    0.32    0.03 
   5  -1   5    0.37    0.04 
  -6   1  -5    4.89    0.24 
  -6   1  -5    4.60    0.24 
   6  -1   5    4.94    0.24 
   6  -1   5    5.18    0.24 
   6  -1   5    5.08    0.25 
   6  -1   5    4.23    0.24 
  -7   1  -5    0.05    0.02 
  -7   1  -5    0.06    0.02 
  -7   1  -5    0.07    0.02 
  -7   1  -5    0.02    0.03 
   7  -1   5    0.04    0.02 
   7  -1   5    0.06    0.02 
   7  -1   5    0.05    0.03 
   7  -1   5    0.07    0.02 
  -8   1  -5    3.49    0.18 
  -8   1  -5    3.48    0.19 
   8  -1   5    3.44    0.18 
   8  -1   5    3.38    0.18 
   8  -1   5    3.43    0.18 
   8  -1   5    3.54    0.19 
  -9   1  -5    0.40    0.04 
  -9   1  -5    0.35    0.05 
   9  -1   5    0.35    0.03 
   9  -1   5    0.31    0.03 
   9  -1   5    0.40    0.05 
   9  -1   5    0.36    0.03 
 -10   1  -5    3.47    0.17 
  10  -1   5    3.37    0.17 
  10  -1   5    3.26    0.17 
  11  -1   5    0.11    0.02 
  11   0  -5    0.24    0.02 
  10   0  -5    0.72    0.05 
  10   0  -5    0.73    0.05 
  10   0  -5    0.76    0.05 
 -10   0   5    0.74    0.05 
 -10   0   5    0.69    0.05 
   9   0  -5   -0.02    0.02 
   9   0  -5    0.05    0.02 
   9   0  -5    0.00    0.03 
   8   0  -5    0.16    0.02 
   8   0  -5    0.06    0.03 
   8   0  -5    0.19    0.02 
   8   0  -5    0.13    0.02 
  -8   0   5    0.18    0.03 
   7   0  -5    0.17    0.02 
   7   0  -5    0.16    0.02 
   7   0  -5    0.16    0.02 
   7   0  -5    0.15    0.04 
  -7   0   5    0.16    0.03 
  -7   0   5    0.20    0.03 
   6   0  -5    5.80    0.31 
   6   0  -5    6.12    0.31 
   6   0  -5    6.67    0.32 
  -6   0   5    6.21    0.31 
  -6   0   5    6.03    0.31 
   5   0  -5    0.02    0.01 
   5   0  -5    0.02    0.03 
   5   0  -5    0.03    0.01 
   4   0  -5    0.45    0.04 
   4   0  -5    0.51    0.03 
  -4   0   5    0.42    0.04 
   3   0  -5    1.02    0.08 
  -3   0   5    1.09    0.07 
   2   0  -5   18.54    0.92 
   2   0  -5   18.58    0.92 
  -2   0   5   18.86    0.92 
   1   0  -5    1.37    0.08 
  -1   0   5    1.42    0.08 
   0   0  -5   20.67    1.02 
  -1   0  -5    0.85    0.05 
   1   0   5    0.93    0.05 
   1   0   5    0.92    0.05 
  -2   0  -5    0.93    0.06 
   2   0   5    1.00    0.06 
   3   0   5    1.82    0.09 
   3   0   5    1.66    0.09 
   4   0   5    0.24    0.03 
   4   0   5    0.18    0.02 
   4   0   5    0.23    0.02 
   5   0   5    0.22    0.02 
   5   0   5    0.23    0.03 
   5   0   5    0.22    0.02 
  -6   0  -5    5.29    0.27 
  -6   0  -5    5.74    0.27 
   6   0   5    4.89    0.27 
   6   0   5    5.83    0.27 
  -7   0  -5    0.01    0.02 
  -7   0  -5    0.03    0.02 
  -7   0  -5    0.03    0.03 
  -7   0  -5    0.02    0.02 
   7   0   5    0.04    0.02 
   7   0   5    0.00    0.01 
   7   0   5    0.00    0.02 
   7   0   5    0.02    0.03 
  -8   0  -5    2.93    0.15 
  -8   0  -5    3.00    0.16 
  -8   0  -5    3.02    0.17 
  -8   0  -5    2.90    0.16 
   8   0   5    3.08    0.16 
   8   0   5    2.98    0.15 
   8   0   5    2.90    0.15 
  -9   0  -5    0.13    0.02 
  -9   0  -5    0.10    0.02 
  -9   0  -5    0.12    0.03 
   9   0   5    0.13    0.02 
   9   0   5    0.08    0.02 
   9   0   5    0.11    0.03 
  10   0   5    0.07    0.02 
  10   0   5    0.09    0.02 
  10   0   5    0.08    0.02 
  11   0   5    0.12    0.02 
  11   0   5    0.08    0.02 
  11   0   5    0.12    0.02 
  12   0   5    0.06    0.01 
  11  -1  -5    0.00    0.01 
 -11   1   5    0.04    0.02 
  10  -1  -5    1.06    0.06 
  10  -1  -5    1.03    0.06 
 -10   1   5    1.08    0.06 
   9  -1  -5    0.05    0.04 
   9  -1  -5    0.16    0.02 
   9  -1  -5    0.17    0.02 
   8  -1  -5    4.19    0.21 
   8  -1  -5    3.96    0.23 
   8  -1  -5    4.03    0.21 
   8  -1  -5    4.17    0.21 
   8  -1  -5    4.28    0.22 
  -8   1   5    4.42    0.21 
  -8   1   5    4.20    0.22 
   7  -1  -5    0.61    0.04 
   7  -1  -5    0.56    0.04 
   7  -1  -5    0.59    0.05 
   7  -1  -5    0.52    0.06 
   7  -1  -5    0.57    0.04 
  -7   1   5    0.59    0.05 
  -7   1   5    0.56    0.05 
   6  -1  -5    3.69    0.18 
   6  -1  -5    3.81    0.19 
   6  -1  -5    3.49    0.18 
   6  -1  -5    3.74    0.20 
  -6   1   5    3.73    0.19 
  -6   1   5    3.67    0.20 
  -6   1   5    3.63    0.19 
   5  -1  -5    1.30    0.08 
   5  -1  -5    1.20    0.07 
   5  -1  -5    1.20    0.06 
  -5   1   5    1.25    0.08 
   4  -1  -5    0.29    0.03 
  -4   1   5    0.30    0.04 
   3  -1  -5    0.09    0.01 
   3  -1  -5    0.10    0.02 
  -3   1   5    0.12    0.03 
  -3   1   5    0.08    0.01 
   2  -1  -5    7.29    0.34 
   2  -1  -5    6.14    0.33 
  -2   1   5    6.91    0.34 
  -2   1   5    6.66    0.33 
   1  -1  -5    2.55    0.13 
  -1   1   5    2.45    0.13 
  -1   1   5    2.56    0.13 
   0   1   5    0.34    0.04 
  -1  -1  -5    1.28    0.08 
   1   1   5    1.62    0.08 
   2   1   5   28.86    1.42 
   3   1   5    0.15    0.02 
  -4  -1  -5   -0.83    2.54 
   5   1   5    0.49    0.03 
  -6  -1  -5    0.91    0.07 
  -6  -1  -5    0.75    0.05 
   6   1   5    0.83    0.05 
  -7  -1  -5    0.22    0.04 
  -7  -1  -5    0.17    0.03 
  -7  -1  -5    0.18    0.03 
   7   1   5    0.21    0.02 
   7   1   5    0.18    0.02 
  -8  -1  -5    0.27    0.02 
  -8  -1  -5    0.26    0.04 
  -8  -1  -5    0.30    0.03 
  -8  -1  -5    0.29    0.03 
   8   1   5    0.28    0.03 
   8   1   5    0.28    0.03 
  -9  -1  -5    0.42    0.05 
  -9  -1  -5    0.41    0.04 
  -9  -1  -5    0.39    0.04 
   9   1   5    0.39    0.03 
   9   1   5    0.36    0.03 
 -10  -1  -5    7.76    0.40 
 -10  -1  -5    8.09    0.40 
  10   1   5    7.93    0.40 
  10   1   5    7.47    0.41 
  10   1   5    8.07    0.39 
  10   1   5    8.11    0.39 
  11   1   5    0.41    0.03 
  11   1   5    0.38    0.03 
  11   1   5    0.42    0.03 
  12   1   5    0.02    0.01 
  12   1   5    0.01    0.01 
 -11   2   5    0.41    0.03 
  10  -2  -5    6.03    0.29 
 -10   2   5    5.81    0.30 
   9  -2  -5    0.97    0.07 
   9  -2  -5    1.05    0.06 
   9  -2  -5    0.96    0.08 
  -9   2   5    1.09    0.07 
   8  -2  -5    8.69    0.45 
   8  -2  -5    9.16    0.44 
   8  -2  -5    8.47    0.46 
   8  -2  -5    9.15    0.44 
   8  -2  -5    8.76    0.45 
  -8   2   5    9.36    0.45 
  -8   2   5    9.15    0.45 
   7  -2  -5    0.20    0.02 
   7  -2  -5    0.22    0.04 
   7  -2  -5    0.19    0.03 
   7  -2  -5    0.22    0.02 
  -7   2   5    0.21    0.03 
   6  -2  -5    2.37    0.13 
   6  -2  -5    2.15    0.11 
   6  -2  -5    2.28    0.11 
   6  -2  -5    2.07    0.12 
  -6   2   5    2.25    0.13 
  -6   2   5    2.14    0.11 
   5  -2  -5    2.54    0.14 
   5  -2  -5    2.63    0.13 
   5  -2  -5    2.57    0.13 
  -5   2   5    2.58    0.15 
   4  -2  -5   40.12    1.95 
  -4   2   5   40.20    1.96 
  -4   2   5   38.78    1.95 
   3  -2  -5    0.05    0.01 
   3  -2  -5    0.05    0.02 
  -3   2   5    0.04    0.02 
  -3   2   5    0.04    0.01 
   2  -2  -5   54.22    2.75 
  -2   2   5   56.94    3.35 
   1  -2  -5    3.01    0.16 
   1  -2  -5    3.15    0.16 
  -1   2   5    3.16    0.16 
  -1   2   5    3.15    0.16 
   0  -2  -5    1.65    0.09 
  -1  -2  -5    2.21    0.11 
  -2  -2  -5  499.87   24.41 
  -2  -2  -5  481.72   24.15 
  -3  -2  -5    1.51    1.10 
  -4  -2  -5   13.22    1.96 
  -5  -2  -5    3.70    2.56 
  -6  -2  -5    3.06    0.17 
  -6  -2  -5    3.32    0.17 
  -7  -2  -5    0.35    0.04 
  -7  -2  -5    0.51    0.05 
  -7  -2  -5    0.47    0.04 
   7   2   5    0.44    0.04 
   7   2   5    0.47    0.03 
  -8  -2  -5   13.13    0.66 
  -8  -2  -5   13.98    0.67 
  -8  -2  -5   13.12    0.66 
   8   2   5   13.56    0.66 
   8   2   5   12.66    0.66 
  -9  -2  -5    0.05    0.03 
  -9  -2  -5    0.07    0.02 
  -9  -2  -5    0.06    0.02 
   9   2   5    0.05    0.02 
   9   2   5    0.08    0.02 
 -10  -2  -5    5.56    0.31 
 -10  -2  -5    6.10    0.31 
  10   2   5    6.13    0.30 
  10   2   5    6.31    0.30 
  10   2   5    6.07    0.30 
 -11  -2  -5    0.22    0.03 
  11   2   5    0.27    0.02 
  11   2   5    0.31    0.03 
  12   2   5    0.07    0.01 
  12   2   5    0.06    0.01 
 -11   3   5    0.10    0.02 
  10  -3  -5    1.10    0.06 
  10  -3  -5    0.95    0.07 
 -10   3   5    1.16    0.06 
   9  -3  -5    0.46    0.06 
   9  -3  -5    0.43    0.03 
   9  -3  -5    0.47    0.04 
  -9   3   5    0.49    0.04 
   8  -3  -5    6.05    0.33 
   8  -3  -5    6.51    0.32 
   8  -3  -5    6.21    0.32 
   8  -3  -5    6.39    0.32 
   8  -3  -5    6.22    0.32 
  -8   3   5    6.57    0.32 
   7  -3  -5    1.11    0.06 
   7  -3  -5    1.07    0.07 
   7  -3  -5    1.12    0.06 
   7  -3  -5    1.04    0.08 
  -7   3   5    1.13    0.07 
  -7   3   5    1.12    0.07 
  -7   3   5    1.09    0.09 
   6  -3  -5    0.36    0.03 
   6  -3  -5    0.36    0.03 
   6  -3  -5    0.34    0.03 
  -6   3   5    0.33    0.03 
  -6   3   5    0.38    0.05 
  -6   3   5    0.31    0.03 
   5  -3  -5    4.40    0.23 
   5  -3  -5    4.89    0.23 
   5  -3  -5    4.75    0.24 
   5  -3  -5    4.68    0.23 
  -5   3   5    4.75    0.25 
   4  -3  -5   23.04    1.14 
   4  -3  -5   23.37    1.14 
  -4   3   5   21.71    1.14 
  -4   3   5   24.40    1.15 
   3  -3  -5    0.47    0.05 
  -3   3   5    0.64    0.03 
   2  -3  -5    3.60    0.18 
  -2   3   5    3.61    0.18 
  -2   3   5    3.53    0.18 
   1  -3  -5    0.12    0.02 
  -1   3   5    0.13    0.02 
  -1   3   5    0.11    0.01 
   0  -3  -5    0.36    0.03 
  -1  -3  -5    0.72    0.04 
  -2  -3  -5   44.30    2.18 
  -3  -3  -5    4.53    0.94 
  -4  -3  -5    0.43    0.58 
  -4  -3  -5    0.37    1.06 
  -5  -3  -5    1.17    0.74 
  -5  -3  -5   -1.92    1.41 
  -6  -3  -5    0.55    0.05 
  -6  -3  -5    0.46    0.04 
  -6  -3  -5    0.50    0.05 
  -7  -3  -5    0.31    0.03 
  -7  -3  -5    0.36    0.05 
  -7  -3  -5    0.37    0.03 
  -8  -3  -5    0.49    0.05 
  -8  -3  -5    0.61    0.06 
  -8  -3  -5    0.62    0.05 
   8   3   5    0.58    0.04 
  -9  -3  -5    1.20    0.07 
  -9  -3  -5    1.36    0.08 
  -9  -3  -5    1.38    0.09 
   9   3   5    1.27    0.07 
   9   3   5    1.27    0.07 
 -10  -3  -5    6.35    0.35 
 -10  -3  -5    7.03    0.34 
  10   3   5    7.00    0.35 
  10   3   5    6.86    0.34 
 -11  -3  -5    0.61    0.04 
 -11  -3  -5    0.57    0.05 
  11   3   5    0.66    0.04 
  11   3   5    0.64    0.04 
  11   3   5    0.56    0.04 
  12   3   5    0.34    0.02 
  12   3   5    0.29    0.03 
 -11   4   5    0.26    0.02 
  10  -4  -5    0.13    0.02 
 -10   4   5    0.13    0.02 
   9  -4  -5    0.03    0.02 
   9  -4  -5    0.09    0.02 
  -9   4   5    0.06    0.02 
   8  -4  -5    4.33    0.22 
   8  -4  -5    4.36    0.21 
   8  -4  -5    3.87    0.25 
  -8   4   5    4.59    0.26 
  -8   4   5    3.99    0.21 
   7  -4  -5    0.10    0.02 
   7  -4  -5    0.11    0.03 
   7  -4  -5    0.07    0.02 
  -7   4   5    0.10    0.04 
  -7   4   5    0.10    0.02 
   6  -4  -5    0.16    0.02 
   6  -4  -5    0.17    0.02 
   6  -4  -5    0.16    0.04 
  -6   4   5    0.13    0.04 
  -6   4   5    0.17    0.02 
  -6   4   5    0.14    0.02 
   5  -4  -5    0.23    0.02 
   5  -4  -5    0.23    0.02 
   5  -4  -5    0.23    0.03 
  -5   4   5    0.25    0.02 
  -5   4   5    0.22    0.02 
  -5   4   5    0.27    0.02 
  -5   4   5    0.25    0.04 
   4  -4  -5    0.70    0.06 
  -4   4   5    0.70    0.04 
  -4   4   5    0.70    0.06 
  -4   4   5    0.86    0.04 
   3  -4  -5    6.50    0.33 
  -3   4   5    6.58    0.33 
   2  -4  -5    7.70    0.39 
  -2   4   5    7.75    0.39 
   1  -4  -5    5.08    0.26 
  -1   4   5    5.41    0.26 
   0  -4  -5   77.82    3.68 
   0  -4  -5   68.61    3.65 
   0  -4  -5   75.36    3.69 
  -1  -4  -5    2.39    0.12 
  -2  -4  -5   21.28    1.05 
  -5  -4  -5    0.04    0.03 
  -6  -4  -5    2.35    0.13 
  -6  -4  -5    2.21    0.12 
  -6  -4  -5    1.86    0.12 
  -7  -4  -5    0.15    0.02 
  -7  -4  -5    0.16    0.03 
  -7  -4  -5    0.21    0.03 
  -8  -4  -5    0.25    0.03 
  -8  -4  -5    0.24    0.04 
  -8  -4  -5    0.23    0.03 
   8   4   5    0.21    0.02 
  -9  -4  -5    0.04    0.03 
  -9  -4  -5    0.06    0.03 
  -9  -4  -5    0.05    0.02 
 -10  -4  -5    2.02    0.11 
 -10  -4  -5    1.82    0.11 
  10   4   5    2.01    0.10 
  10   4   5    2.01    0.10 
 -11  -4  -5    0.01    0.02 
 -11  -4  -5    0.02    0.02 
  11   4   5    0.00    0.01 
  11   4   5    0.00    0.01 
  11   4   5   -0.01    0.02 
 -11   5   5    0.01    0.02 
  10  -5  -5    1.82    0.10 
 -10   5   5    1.74    0.10 
   9  -5  -5    0.03    0.02 
   9  -5  -5   -0.05    0.03 
  -9   5   5    0.03    0.02 
   8  -5  -5    0.17    0.03 
   8  -5  -5    0.23    0.02 
  -8   5   5    0.18    0.06 
   7  -5  -5    0.45    0.04 
   7  -5  -5    0.48    0.05 
   7  -5  -5    0.39    0.03 
  -7   5   5    0.44    0.06 
  -7   5   5    0.40    0.03 
   6  -5  -5   13.05    0.66 
   6  -5  -5   13.15    0.65 
  -6   5   5   12.61    0.64 
  -6   5   5   13.17    0.64 
  -6   5   5   13.18    0.66 
   5  -5  -5    0.12    0.03 
   5  -5  -5    0.15    0.02 
  -5   5   5    0.17    0.02 
  -5   5   5    0.17    0.02 
  -5   5   5    0.15    0.02 
  -5   5   5    0.16    0.03 
   4  -5  -5    3.63    0.20 
  -4   5   5    3.63    0.19 
  -4   5   5    3.92    0.19 
  -4   5   5    3.86    0.20 
   3  -5  -5    0.73    0.05 
  -3   5   5    0.72    0.04 
  -3   5   5    0.75    0.04 
  -3   5   5    0.65    0.06 
   2  -5  -5    7.33    0.37 
  -2   5   5    7.52    0.37 
  -2   5   5    7.75    0.38 
   1  -5  -5    0.40    0.03 
   0  -5  -5    4.95    0.25 
  -1  -5  -5    0.05    0.02 
  -2  -5  -5    2.38    0.13 
  -3  -5  -5    3.96    0.20 
  -5  -5  -5    1.35    0.08 
  -5  -5  -5    1.20    0.07 
  -6  -5  -5    2.48    0.14 
  -6  -5  -5    2.65    0.14 
  -6  -5  -5    2.91    0.15 
  -7  -5  -5    1.26    0.08 
  -7  -5  -5    1.24    0.08 
  -7  -5  -5    1.55    0.09 
  -8  -5  -5    0.84    0.06 
  -8  -5  -5    0.95    0.06 
  -8  -5  -5    0.97    0.07 
  -9  -5  -5    0.02    0.03 
  -9  -5  -5   -0.01    0.02 
  -9  -5  -5    0.01    0.02 
   9   5   5   -0.02    0.01 
 -10  -5  -5    0.11    0.03 
 -10  -5  -5    0.14    0.03 
  10   5   5    0.18    0.02 
  10   5   5    0.16    0.02 
 -11  -5  -5    0.03    0.02 
 -11  -5  -5    0.00    0.02 
  11   5   5    0.01    0.02 
  11   5   5    0.03    0.01 
 -11   6   5    0.23    0.02 
  10  -6  -5    1.41    0.08 
   9  -6  -5    0.00    0.02 
  -9   6   5    0.03    0.02 
   8  -6  -5    0.63    0.07 
  -8   6   5    0.75    0.05 
  -8   6   5    0.80    0.09 
   7  -6  -5    0.23    0.03 
  -7   6   5    0.23    0.02 
  -7   6   5    0.25    0.05 
   6  -6  -5    2.17    0.13 
   6  -6  -5    2.26    0.12 
  -6   6   5    2.20    0.13 
  -6   6   5    2.00    0.11 
   5  -6  -5    0.17    0.02 
   5  -6  -5    0.16    0.03 
  -5   6   5    0.19    0.02 
  -5   6   5    0.21    0.02 
  -4   6   5    2.90    4.46 
  -3   6   5    0.02    0.01 
  -3   6   5    0.00    0.03 
  -3   6   5    0.02    0.01 
   2  -6  -5    0.47    0.04 
  -2   6   5    0.52    0.03 
  -2   6   5    0.34    0.04 
   1  -6  -5    0.34    0.03 
   0  -6  -5   50.07    2.48 
  -1  -6  -5    0.10    0.02 
  -2  -6  -5    0.08    0.02 
  -3  -6  -5    0.21    0.03 
  -5  -6  -5    0.05    0.02 
  -5  -6  -5    0.03    0.02 
  -5  -6  -5    0.03    0.02 
  -6  -6  -5    0.04    0.02 
  -6  -6  -5    0.05    0.02 
  -6  -6  -5    0.03    0.03 
  -7  -6  -5    0.05    0.03 
  -7  -6  -5    0.07    0.03 
  -8  -6  -5    0.15    0.02 
  -8  -6  -5    0.17    0.03 
  -8  -6  -5    0.16    0.03 
  -9  -6  -5    0.13    0.02 
  -9  -6  -5    0.14    0.03 
  -9  -6  -5    0.14    0.03 
   9   6   5    0.14    0.02 
 -10  -6  -5    0.84    0.06 
 -10  -6  -5    0.87    0.06 
  10   6   5    0.94    0.05 
 -11  -6  -5    0.07    0.02 
 -11  -6  -5    0.04    0.02 
  11   6   5    0.05    0.01 
  10  -7  -5    0.97    0.06 
 -10   7   5    0.97    0.06 
   9  -7  -5    0.04    0.02 
  -9   7   5    0.05    0.02 
   8  -7  -5    6.62    0.40 
   8  -7  -5    7.85    0.38 
  -8   7   5    7.87    0.41 
  -8   7   5    8.05    0.38 
   7  -7  -5    0.46    0.04 
  -7   7   5    0.44    0.03 
  -7   7   5    0.46    0.04 
   6  -7  -5    1.87    0.12 
   6  -7  -5    2.04    0.11 
  -6   7   5    2.01    0.10 
  -6   7   5    1.97    0.13 
  -6   7   5    1.90    0.11 
  -6   7   5    2.07    0.11 
  -6   7   5    1.97    0.11 
   5  -7  -5    0.12    0.02 
  -5   7   5    0.07    0.03 
  -5   7   5    0.08    0.02 
  -5   7   5    0.07    0.02 
  -5   7   5    0.08    0.02 
  -5   7   5    0.10    0.02 
   4  -7  -5    1.65    0.09 
  -4   7   5    1.81    0.09 
  -4   7   5    1.76    0.09 
  -4   7   5    1.75    0.09 
  -4   7   5    1.81    0.11 
   3  -7  -5    2.97    0.16 
  -3   7   5    3.16    0.17 
  -3   7   5    3.10    0.16 
  -3   7   5    3.17    0.16 
   2  -7  -5    0.04    0.02 
  -2   7   5    0.06    0.01 
  -2   7   5    0.05    0.01 
   1  -7  -5    0.37    0.03 
   0  -7  -5    0.07    0.02 
  -1  -7  -5    0.00    0.02 
  -2  -7  -5    1.60    0.09 
  -3  -7  -5    0.00    0.02 
  -4  -7  -5    1.34    0.08 
  -4  -7  -5    1.09    0.07 
  -5  -7  -5    0.04    0.02 
  -5  -7  -5    0.02    0.02 
  -5  -7  -5    0.06    0.02 
  -6  -7  -5    0.72    0.05 
  -7  -7  -5    0.22    0.03 
  -7  -7  -5    0.28    0.04 
  -7  -7  -5    0.28    0.03 
  -8  -7  -5    2.27    0.12 
  -8  -7  -5    1.96    0.11 
  -8  -7  -5    2.24    0.13 
  -9  -7  -5    0.02    0.02 
  -9  -7  -5    0.05    0.02 
 -10  -7  -5    0.95    0.06 
 -10  -7  -5    0.77    0.06 
 -11  -7  -5    0.19    0.02 
 -11  -7  -5    0.15    0.02 
  10  -8  -5    0.73    0.05 
 -10   8   5    0.69    0.05 
   9  -8  -5    0.04    0.02 
  -9   8   5    0.04    0.02 
   8  -8  -5    1.43    0.08 
  -8   8   5    1.38    0.08 
  -8   8   5    1.29    0.13 
   7  -8  -5    0.49    0.04 
  -7   8   5    0.45    0.04 
  -7   8   5    0.31    0.09 
  -7   8   5    0.53    0.04 
   6  -8  -5    7.50    0.37 
  -6   8   5    7.26    0.37 
  -6   8   5    7.50    0.37 
  -6   8   5    7.50    0.37 
  -6   8   5    7.21    0.39 
   5  -8  -5    0.05    0.02 
  -5   8   5    0.06    0.02 
  -5   8   5    0.04    0.03 
  -5   8   5    0.04    0.02 
  -5   8   5    0.05    0.02 
  -5   8   5    0.06    0.02 
   4  -8  -5    0.08    0.02 
   4  -8  -5    0.09    0.02 
  -4   8   5    0.07    0.03 
  -4   8   5    0.07    0.01 
  -4   8   5    0.07    0.02 
  -4   8   5    0.07    0.02 
   3  -8  -5    0.08    0.02 
  -3   8   5    0.08    0.03 
  -3   8   5    0.08    0.01 
   2  -8  -5    0.09    0.02 
   2  -8  -5    0.09    0.02 
  -2   8   5    0.12    0.02 
  -2   8   5    0.09    0.03 
   1  -8  -5    0.06    0.02 
   0  -8  -5   16.05    0.80 
  -1  -8  -5    0.51    0.04 
  -2  -8  -5    4.08    0.21 
  -2  -8  -5    4.29    0.22 
  -3  -8  -5    0.28    0.03 
  -3  -8  -5    0.28    0.03 
  -3  -8  -5    0.28    0.03 
  -3  -8  -5    0.34    0.03 
  -4  -8  -5    2.60    0.13 
  -4  -8  -5    2.07    0.12 
  -4  -8  -5    2.41    0.13 
  -5  -8  -5    0.17    0.03 
  -5  -8  -5    0.17    0.03 
  -5  -8  -5    0.14    0.02 
  -5  -8  -5    0.12    0.02 
  -6  -8  -5    4.01    0.21 
  -6  -8  -5    4.17    0.22 
  -6  -8  -5    4.07    0.21 
  -7  -8  -5    0.26    0.04 
  -7  -8  -5    0.28    0.03 
  -7  -8  -5    0.25    0.03 
  -8  -8  -5    0.09    0.03 
  -8  -8  -5    0.11    0.03 
  -9  -8  -5    0.02    0.02 
  -9  -8  -5    0.07    0.02 
 -10  -8  -5    2.97    0.17 
 -11  -8  -5    0.03    0.02 
 -11  -8  -5    0.02    0.02 
 -10   9   5    0.77    0.05 
   9  -9  -5    0.17    0.02 
  -9   9   5    0.22    0.02 
   8  -9  -5    0.20    0.03 
  -8   9   5    0.27    0.03 
   7  -9  -5    0.10    0.02 
  -7   9   5    0.16    0.02 
  -7   9   5    0.10    0.02 
  -7   9   5    0.10    0.05 
   6  -9  -5    0.09    0.02 
  -6   9   5    0.07    0.04 
  -6   9   5    0.07    0.02 
  -6   9   5    0.09    0.02 
   5  -9  -5    0.62    0.05 
   5  -9  -5    0.73    0.05 
  -5   9   5    0.63    0.05 
  -5   9   5    0.68    0.05 
  -5   9   5    0.65    0.07 
   4  -9  -5    4.45    0.24 
   4  -9  -5    4.71    0.24 
  -4   9   5    4.60    0.25 
  -4   9   5    4.76    0.24 
  -4   9   5    4.98    0.24 
   3  -9  -5    1.38    0.08 
   3  -9  -5    1.43    0.08 
  -3   9   5    1.43    0.09 
  -3   9   5    1.45    0.08 
  -3   9   5    1.48    0.08 
   2  -9  -5    1.45    0.08 
   2  -9  -5    1.52    0.08 
  -2   9   5    1.50    0.08 
  -2   9   5    1.40    0.08 
   1  -9  -5    0.29    0.03 
   1  -9  -5    0.25    0.03 
   0  -9  -5    1.95    0.11 
   0  -9  -5    1.84    0.10 
  -1  -9  -5    0.11    0.02 
  -1  -9  -5    0.06    0.02 
  -1  -9  -5    0.12    0.02 
  -2  -9  -5    2.63    0.14 
  -2  -9  -5    2.76    0.14 
  -3  -9  -5    0.04    0.02 
  -3  -9  -5    0.03    0.02 
  -3  -9  -5    0.03    0.02 
  -4  -9  -5    3.29    0.16 
  -4  -9  -5    2.68    0.16 
  -4  -9  -5    3.05    0.16 
  -4  -9  -5    3.29    0.17 
  -4  -9  -5    3.17    0.16 
  -5  -9  -5    0.17    0.03 
  -5  -9  -5    0.11    0.02 
  -5  -9  -5    0.17    0.03 
  -5  -9  -5    0.13    0.03 
  -6  -9  -5    1.59    0.09 
  -6  -9  -5    1.63    0.09 
  -6  -9  -5    1.70    0.10 
  -7  -9  -5    1.31    0.09 
  -7  -9  -5    1.31    0.08 
  -8  -9  -5    0.25    0.03 
  -8  -9  -5    0.37    0.04 
  -9  -9  -5    0.29    0.03 
  -9  -9  -5    0.23    0.03 
 -10  -9  -5    0.36    0.04 
 -10  -9  -5    0.34    0.04 
   9 -10  -5    0.10    0.02 
   8 -10  -5    2.46    0.13 
  -8  10   5    2.30    0.13 
   7 -10  -5    0.07    0.02 
  -7  10   5    0.08    0.02 
  -7  10   5    0.08    0.02 
  -6  10   5    0.20    0.03 
  -6  10   5    0.22    0.02 
  -6  10   5    0.15    0.04 
   5 -10  -5    0.45    0.04 
   5 -10  -5    0.43    0.04 
  -5  10   5    0.41    0.04 
  -5  10   5    0.40    0.04 
  -5  10   5    0.40    0.04 
  -5  10   5    0.37    0.06 
   4 -10  -5    4.27    0.21 
   4 -10  -5    3.97    0.21 
  -4  10   5    4.08    0.23 
  -4  10   5    4.05    0.21 
  -4  10   5    4.11    0.21 
   3 -10  -5    0.52    0.04 
  -3  10   5    0.55    0.04 
  -3  10   5    0.47    0.05 
  -3  10   5    0.51    0.04 
   2 -10  -5    1.99    0.10 
  -2  10   5    1.60    0.09 
  -2  10   5    1.68    0.09 
   1 -10  -5    0.80    0.05 
   1 -10  -5    0.79    0.06 
   0 -10  -5   16.95    0.84 
   0 -10  -5   16.66    0.83 
  -1 -10  -5   -0.01    0.02 
  -1 -10  -5    0.04    0.02 
  -1 -10  -5    0.02    0.02 
  -2 -10  -5    1.57    0.09 
  -2 -10  -5    1.43    0.09 
  -2 -10  -5    1.61    0.09 
  -2 -10  -5    1.50    0.09 
  -3 -10  -5    0.23    0.03 
  -3 -10  -5    0.20    0.02 
  -3 -10  -5    0.23    0.03 
  -3 -10  -5    0.25    0.03 
  -3 -10  -5    0.28    0.03 
  -4 -10  -5    8.34    0.42 
  -4 -10  -5    8.32    0.42 
  -5 -10  -5    0.19    0.03 
  -5 -10  -5    0.18    0.03 
  -5 -10  -5    0.16    0.03 
  -5 -10  -5    0.11    0.03 
  -6 -10  -5    0.42    0.04 
  -6 -10  -5    0.35    0.05 
  -6 -10  -5    0.39    0.03 
  -7 -10  -5    0.15    0.02 
  -7 -10  -5    0.13    0.03 
  -8 -10  -5    0.12    0.02 
  -8 -10  -5    0.12    0.03 
  -9 -10  -5    0.11    0.03 
 -10 -10  -5    0.99    0.05 
 -10 -10  -5    0.76    0.06 
   9 -11  -5    0.38    0.03 
   8 -11  -5    0.05    0.02 
  -8  11   5    0.08    0.03 
   7 -11  -5    0.11    0.02 
  -7  11   5    0.09    0.02 
  -7  11   5    0.06    0.02 
   6 -11  -5    0.99    0.06 
  -6  11   5    0.86    0.06 
  -6  11   5    0.80    0.06 
  -6  11   5    0.87    0.08 
   5 -11  -5    0.04    0.02 
  -5  11   5    0.10    0.02 
  -5  11   5    0.05    0.02 
  -5  11   5    0.08    0.04 
  -5  11   5    0.08    0.02 
   4 -11  -5    8.33    0.42 
   4 -11  -5    7.90    0.42 
  -4  11   5    8.42    0.42 
  -4  11   5    8.39    0.42 
  -4  11   5    8.42    0.42 
  -4  11   5    8.65    0.44 
   3 -11  -5    0.07    0.02 
   3 -11  -5    0.07    0.02 
  -3  11   5    0.06    0.02 
  -3  11   5    0.05    0.02 
  -3  11   5    0.05    0.02 
  -3  11   5    0.05    0.03 
   2 -11  -5    0.96    0.06 
  -2  11   5    0.80    0.05 
  -2  11   5    0.84    0.05 
   1 -11  -5    0.73    0.05 
  -1  11   5    0.72    0.05 
   0 -11  -5    1.20    0.07 
  -1 -11  -5    0.04    0.02 
  -1 -11  -5    0.01    0.02 
  -2 -11  -5    0.24    0.03 
  -2 -11  -5    0.34    0.03 
  -3 -11  -5    0.78    0.06 
  -3 -11  -5    0.93    0.06 
  -3 -11  -5    0.92    0.06 
  -4 -11  -5    5.92    0.29 
  -4 -11  -5    5.24    0.29 
  -4 -11  -5    5.81    0.29 
  -4 -11  -5    5.69    0.29 
  -5 -11  -5    0.04    0.03 
  -5 -11  -5    0.04    0.02 
  -5 -11  -5    0.02    0.02 
  -5 -11  -5    0.07    0.02 
  -6 -11  -5    0.94    0.07 
  -7 -11  -5    0.11    0.03 
  -7 -11  -5    0.10    0.02 
  -8 -11  -5    0.95    0.07 
  -8 -11  -5    1.21    0.07 
  -9 -11  -5    0.46    0.04 
  -9 -11  -5    0.59    0.04 
   8 -12  -5    0.77    0.05 
  -7  12   5    0.04    0.02 
   6 -12  -5    0.08    0.02 
  -6  12   5    0.07    0.02 
   5 -12  -5    0.37    0.03 
   5 -12  -5    0.37    0.03 
  -5  12   5    0.43    0.03 
  -5  12   5    0.46    0.04 
  -5  12   5    0.50    0.07 
  -5  12   5    0.39    0.04 
   4 -12  -5    4.54    0.25 
  -4  12   5    4.54    0.25 
  -4  12   5    4.76    0.24 
  -4  12   5    4.71    0.24 
   3 -12  -5    1.26    0.08 
  -3  12   5    1.31    0.08 
  -3  12   5    1.37    0.08 
  -3  12   5    1.41    0.08 
   2 -12  -5    1.57    0.09 
  -2  12   5    1.49    0.08 
  -2  12   5    1.46    0.08 
  -2  12   5    1.45    0.08 
   1 -12  -5    0.77    0.06 
  -1  12   5    0.66    0.05 
  -1  12   5    0.69    0.05 
   0 -12  -5    0.86    0.06 
   0 -12  -5    0.77    0.06 
  -1 -12  -5   -0.01    0.02 
  -1 -12  -5    0.00    0.03 
  -2 -12  -5    3.59    0.19 
  -2 -12  -5    3.81    0.19 
  -3 -12  -5    0.12    0.03 
  -3 -12  -5    0.07    0.02 
  -3 -12  -5    0.07    0.03 
  -4 -12  -5    4.44    0.22 
  -4 -12  -5    3.93    0.23 
  -4 -12  -5    4.57    0.22 
  -5 -12  -5    0.12    0.02 
  -5 -12  -5    0.10    0.03 
  -6 -12  -5    1.44    0.09 
  -6 -12  -5    1.64    0.10 
  -7 -12  -5    1.12    0.07 
  -7 -12  -5    1.20    0.08 
  -8 -12  -5    0.27    0.04 
  -8 -12  -5    0.26    0.03 
  -9 -12  -5    0.28    0.03 
  -9 -12  -5    0.29    0.03 
   7 -13  -5    0.17    0.02 
   6 -13  -5    0.41    0.04 
  -6  13   5    0.44    0.03 
   5 -13  -5   -0.01    0.02 
   5 -13  -5    0.01    0.02 
  -5  13   5    0.03    0.02 
  -5  13   5    0.02    0.02 
   4 -13  -5    2.08    0.11 
  -4  13   5    1.78    0.10 
  -4  13   5    1.65    0.14 
  -4  13   5    1.90    0.10 
  -4  13   5    1.90    0.10 
   3 -13  -5    0.57    0.05 
  -3  13   5    0.52    0.04 
  -3  13   5    0.55    0.04 
  -3  13   5    0.54    0.05 
  -2  13   5    3.42    0.17 
  -2  13   5    3.28    0.17 
   1 -13  -5    0.08    0.03 
   1 -13  -5    0.08    0.03 
  -1  13   5    0.05    0.02 
  -1  13   5    0.08    0.02 
   0 -13  -5    0.56    0.05 
   0 -13  -5    0.53    0.05 
   0  13   5    0.53    0.04 
  -1 -13  -5    0.00    0.03 
  -1 -13  -5   -0.01    0.02 
  -2 -13  -5    0.70    0.05 
  -2 -13  -5    0.80    0.06 
  -3 -13  -5    0.05    0.03 
  -3 -13  -5    0.11    0.02 
  -3 -13  -5    0.14    0.03 
  -4 -13  -5    2.01    0.12 
  -4 -13  -5    2.33    0.12 
  -5 -13  -5    0.06    0.03 
  -6 -13  -5    1.95    0.11 
  -7 -13  -5    0.17    0.03 
  -8 -13  -5    3.14    0.16 
  -6  14   5    0.91    0.05 
  -5  14   5    0.04    0.02 
   4 -14  -5    1.92    0.11 
  -4  14   5    1.95    0.10 
  -4  14   5    1.99    0.10 
   3 -14  -5    0.05    0.02 
  -3  14   5    0.05    0.02 
  -3  14   5    0.06    0.02 
  -3  14   5    0.08    0.02 
   2 -14  -5    3.62    0.19 
   2 -14  -5    3.81    0.20 
  -2  14   5    3.74    0.19 
  -2  14   5    3.64    0.19 
   1 -14  -5    0.24    0.03 
   1 -14  -5    0.25    0.03 
  -1  14   5    0.23    0.02 
  -1  14   5    0.30    0.03 
   0 -14  -5    8.46    0.43 
   0 -14  -5    8.79    0.43 
   0  14   5    8.24    0.42 
  -1 -14  -5    0.58    0.05 
  -1 -14  -5    0.79    0.06 
  -3 -14  -5    0.14    0.03 
  -4 -14  -5   10.07    0.50 
  -5 -14  -5    0.03    0.03 
  -6 -14  -5    0.05    0.02 
  -7 -14  -5    0.15    0.03 
   5 -15  -5    0.11    0.02 
  -5  15   5    0.12    0.02 
  -5  15   5    0.11    0.02 
   4 -15  -5    0.35    0.03 
   4 -15  -5    0.40    0.03 
  -4  15   5    0.36    0.03 
  -4  15   5    0.37    0.03 
   3 -15  -5    0.02    0.02 
  -3  15   5    0.02    0.02 
   2 -15  -5    1.17    0.08 
   2 -15  -5    1.29    0.08 
  -2  15   5    1.34    0.07 
  -2  15   5    1.26    0.07 
   1 -15  -5    0.03    0.03 
   1 -15  -5    0.02    0.02 
  -1  15   5    0.04    0.02 
  -1  15   5    0.04    0.02 
   0 -15  -5    0.13    0.02 
  -1 -15  -5    0.02    0.02 
  -1 -15  -5    0.06    0.03 
  -2 -15  -5    1.57    0.09 
  -3 -15  -5    0.01    0.03 
   4 -16  -5    0.03    0.01 
  -4  16   5    0.04    0.01 
  -4  16   5    0.03    0.02 
   3 -16  -5   -0.02    0.02 
   3 -16  -5    0.00    0.02 
  -3  16   5    0.01    0.01 
  -3  16   5   -0.01    0.01 
   2 -16  -5    0.01    0.02 
   2 -16  -5   -0.01    0.02 
  -2  16   5    0.00    0.01 
   1 -16  -5    0.72    0.05 
   1 -16  -5    0.83    0.06 
  -1  16   5    0.87    0.05 
  -1  16   5    0.82    0.06 
   0 -16  -5    0.17    0.03 
   0  16   5    0.12    0.02 
  -1 -16  -5    0.74    0.06 
  -2 -16  -5    0.33    0.03 
  -3 -16  -5    0.01    0.02 
   1 -17  -5    0.18    0.02 
  -1  17   5    0.20    0.02 
   0 -17  -5    0.08    0.02 
   0  17   5    0.09    0.01 
  -1 -17  -5    0.01    0.02 
  -2 -17  -5    0.17    0.02 
   3  14  -6    0.04    0.01 
   3  14  -6    0.04    0.01 
   2  14  -6    0.16    0.02 
   2  14  -6    0.18    0.03 
   2  14  -6    0.19    0.02 
   1  14  -6    0.01    0.02 
   1  14  -6    0.05    0.01 
   0  14  -6    0.54    0.04 
   0 -14   6    0.55    0.04 
  -1  14  -6    0.24    0.02 
   1 -14   6    0.33    0.03 
  -2  14  -6    0.09    0.01 
  -2  14  -6    0.09    0.01 
   2 -14   6    0.09    0.02 
  -3  14  -6    0.95    0.05 
   3 -14   6    0.96    0.06 
   5  13  -6    0.03    0.01 
   5  13  -6    0.03    0.02 
   4  13  -6    0.59    0.04 
   4  13  -6    0.74    0.05 
   3  13  -6    0.00    0.02 
   3  13  -6    0.03    0.02 
   2  13  -6    0.70    0.05 
   2  13  -6    0.74    0.05 
   1  13  -6    0.00    0.02 
   1  13  -6    0.03    0.02 
   1  13  -6    0.01    0.02 
   0  13  -6    0.87    0.05 
   0  13  -6    0.84    0.05 
   0  13  -6    0.77    0.05 
   0 -13   6    0.74    0.06 
  -1  13  -6    0.22    0.02 
  -1  13  -6    0.23    0.02 
  -1  13  -6    0.22    0.02 
  -2  13  -6    1.17    0.07 
  -2  13  -6    1.28    0.07 
  -2  13  -6    1.45    0.07 
  -4  13  -6    1.36    0.07 
   5 -13   6    0.39    0.04 
   5 -13   6    0.37    0.03 
   6  12  -6    1.51    0.08 
   6  12  -6    1.31    0.08 
  -6 -12   6    1.56    0.09 
   5  12  -6    0.18    0.02 
   5  12  -6    0.14    0.02 
  -5 -12   6    0.16    0.03 
   4  12  -6    0.03    0.02 
  -4 -12   6    0.02    0.03 
   3  12  -6    0.00    0.02 
   3  12  -6    0.02    0.02 
  -3 -12   6    0.02    0.03 
   2  12  -6    0.03    0.02 
   2  12  -6    0.03    0.02 
   1  12  -6   -0.03    0.02 
   1  12  -6    0.02    0.02 
   1  12  -6    0.03    0.02 
   0  12  -6    0.04    0.02 
   0  12  -6    0.05    0.02 
   0  12  -6    0.04    0.02 
  -1  12  -6    0.52    0.04 
  -1  12  -6    0.51    0.04 
  -1  12  -6    0.53    0.04 
  -2  12  -6    0.37    0.03 
  -2  12  -6    0.41    0.03 
   2 -12   6    0.36    0.03 
  -3  12  -6    0.04    0.01 
  -3  12  -6    0.06    0.02 
   3 -12   6    0.02    0.02 
  -4  12  -6    0.73    0.05 
   4 -12   6    0.79    0.05 
   5 -12   6    0.32    0.03 
   7  11  -6    0.04    0.02 
  -7 -11   6    0.04    0.02 
   6  11  -6    1.35    0.07 
   6  11  -6    1.32    0.07 
  -6 -11   6    1.23    0.09 
   5  11  -6    0.04    0.02 
   5  11  -6    0.07    0.02 
  -5 -11   6    0.05    0.03 
   4  11  -6    0.02    0.02 
  -4 -11   6    0.00    0.03 
   3  11  -6    0.03    0.02 
   3  11  -6    0.07    0.02 
  -3 -11   6    0.04    0.03 
   2  11  -6    0.21    0.02 
   2  11  -6    0.29    0.03 
   2  11  -6    0.21    0.02 
  -2 -11   6    0.19    0.04 
   1  11  -6    2.19    0.12 
   1  11  -6    2.09    0.11 
   1  11  -6    1.96    0.11 
   0  11  -6    0.15    0.03 
   0  11  -6    0.12    0.02 
  -1  11  -6    0.00    0.02 
  -1  11  -6    0.02    0.04 
  -1  11  -6    0.01    0.02 
  -2  11  -6    0.08    0.02 
  -2  11  -6    0.10    0.02 
  -2  11  -6    0.08    0.02 
  -2  11  -6    0.14    0.04 
   2 -11   6    0.11    0.03 
  -3  11  -6    0.08    0.02 
  -3  11  -6    0.10    0.02 
  -3  11  -6    0.11    0.02 
   3 -11   6    0.09    0.03 
  -4  11  -6    0.50    0.04 
   4 -11   6    0.42    0.04 
  -5  11  -6    0.00    0.02 
   5 -11   6    0.01    0.02 
  -6  11  -6    1.37    0.08 
  -7  11  -6    0.04    0.01 
   7 -11   6    0.06    0.02 
   8  10  -6    0.67    0.04 
   8  10  -6    0.64    0.04 
  -8 -10   6    0.71    0.05 
   7  10  -6    0.00    0.02 
   7  10  -6    0.01    0.02 
  -7 -10   6    0.00    0.03 
   6  10  -6    1.79    0.09 
   6  10  -6    1.66    0.09 
  -6 -10   6    1.52    0.11 
   5  10  -6    0.18    0.02 
   5  10  -6    0.14    0.02 
  -5 -10   6    0.10    0.04 
   4  10  -6    0.51    0.04 
   4  10  -6    0.52    0.04 
  -4 -10   6    0.49    0.07 
   3  10  -6    0.12    0.02 
   3  10  -6    0.16    0.02 
  -3 -10   6    0.09    0.04 
   2  10  -6   18.71    0.94 
   2  10  -6   19.20    0.94 
   2  10  -6   20.07    0.94 
  -2 -10   6   17.93    0.95 
   1  10  -6    0.54    0.05 
   1  10  -6    0.57    0.04 
   1  10  -6    0.58    0.04 
  -1 -10   6    0.43    0.06 
   0  10  -6    0.71    0.05 
   0  10  -6    0.76    0.05 
   0  10  -6    0.78    0.05 
   0 -10   6    0.66    0.06 
  -1  10  -6    0.55    0.04 
  -1  10  -6    0.55    0.04 
  -1  10  -6    0.64    0.05 
   1 -10   6    0.57    0.04 
  -2  10  -6   15.84    0.79 
  -2  10  -6   16.60    0.79 
  -2  10  -6   16.05    0.80 
  -2  10  -6   15.57    0.79 
   2 -10   6   15.71    0.79 
  -3  10  -6    0.28    0.05 
  -3  10  -6    0.22    0.02 
  -3  10  -6    0.24    0.02 
   3 -10   6    0.27    0.03 
  -4  10  -6    0.12    0.04 
  -4  10  -6    0.17    0.02 
  -4  10  -6    0.11    0.02 
  -4  10  -6    0.14    0.02 
  -4  10  -6    0.13    0.03 
   4 -10   6    0.21    0.03 
  -5  10  -6    0.15    0.04 
  -5  10  -6    0.15    0.03 
   5 -10   6    0.13    0.03 
   6 -10   6    2.66    0.14 
  -7  10  -6    0.14    0.02 
  -8  10  -6    0.21    0.02 
   8 -10   6    0.18    0.02 
   9   9  -6    0.10    0.01 
   9   9  -6    0.10    0.02 
  -9  -9   6    0.09    0.02 
   8   9  -6    0.00    0.02 
   8   9  -6   -0.01    0.02 
  -8  -9   6    0.03    0.03 
   7   9  -6    0.01    0.02 
   7   9  -6    0.03    0.02 
  -7  -9   6    0.00    0.02 
  -7  -9   6    0.03    0.03 
   6   9  -6    0.34    0.03 
   6   9  -6    0.32    0.03 
  -6  -9   6    0.29    0.03 
  -6  -9   6    0.27    0.04 
   5   9  -6    1.32    0.08 
   5   9  -6    1.40    0.08 
  -5  -9   6    1.25    0.08 
   4   9  -6    9.05    0.44 
   4   9  -6    9.16    0.44 
   4   9  -6    8.81    0.44 
  -4  -9   6    8.17    0.45 
   3   9  -6    0.02    0.02 
   3   9  -6   -0.01    0.02 
  -3  -9   6    0.00    0.04 
   2   9  -6    1.78    0.09 
   2   9  -6    1.61    0.09 
  -2  -9   6    1.59    0.11 
   1   9  -6    0.11    0.02 
   1   9  -6    0.11    0.02 
   1   9  -6    0.14    0.02 
   1   9  -6    0.10    0.04 
  -1  -9   6    0.09    0.04 
  -1  -9   6    0.08    0.02 
   0   9  -6   -0.01    0.02 
   0   9  -6    0.04    0.04 
   0   9  -6    0.01    0.02 
   0   9  -6    0.01    0.02 
   0  -9   6    0.00    0.02 
   0  -9   6    0.00    0.03 
  -1   9  -6    2.63    0.14 
  -1   9  -6    2.78    0.14 
  -1   9  -6    2.70    0.14 
  -1   9  -6    2.80    0.15 
   1  -9   6    2.54    0.14 
  -2   9  -6    0.26    0.04 
  -2   9  -6    0.15    0.02 
  -2   9  -6    0.16    0.02 
   2  -9   6    0.20    0.03 
  -3   9  -6   -0.01    0.02 
  -3   9  -6    0.04    0.04 
  -3   9  -6    0.01    0.02 
  -3   9  -6   -0.02    0.02 
  -3   9  -6   -0.01    0.02 
   3  -9   6    0.02    0.03 
  -4   9  -6    5.49    0.27 
  -4   9  -6    4.70    0.26 
  -4   9  -6    5.04    0.28 
  -4   9  -6    5.72    0.26 
   4  -9   6    5.44    0.27 
  -5   9  -6    0.16    0.03 
  -5   9  -6    0.19    0.04 
  -6   9  -6    0.01    0.02 
  -6   9  -6    0.03    0.03 
   6  -9   6    0.03    0.03 
   7  -9   6    0.02    0.02 
  -8   9  -6    0.01    0.02 
   8  -9   6    0.01    0.02 
  -9   9  -6    0.01    0.02 
   9  -9   6    0.00    0.01 
   9   8  -6    0.06    0.02 
   9   8  -6    0.03    0.02 
   9   8  -6    0.05    0.02 
  -9  -8   6    0.04    0.03 
   8   8  -6    1.81    0.09 
  -8  -8   6    1.77    0.10 
  -8  -8   6    1.74    0.11 
   7   8  -6    0.43    0.04 
  -7  -8   6    0.40    0.04 
  -7  -8   6    0.42    0.06 
   6   8  -6    0.74    0.05 
   6   8  -6    0.56    0.05 
  -6  -8   6    0.60    0.08 
   5   8  -6    0.05    0.02 
   5   8  -6    0.06    0.02 
  -5  -8   6    0.05    0.02 
  -5  -8   6    0.04    0.03 
   4   8  -6    1.99    0.11 
  -4  -8   6    2.01    0.11 
  -4  -8   6    2.23    0.13 
   3   8  -6    0.25    0.03 
  -3  -8   6    0.19    0.04 
   2   8  -6    1.19    0.07 
   2   8  -6    1.27    0.07 
   2   8  -6    1.11    0.07 
  -2  -8   6    1.03    0.12 
  -2  -8   6    1.28    0.07 
   1   8  -6    0.29    0.03 
   1   8  -6    0.33    0.03 
   1   8  -6    0.29    0.04 
   1   8  -6    0.33    0.02 
  -1  -8   6    0.28    0.04 
  -1  -8   6    0.26    0.03 
   0   8  -6    5.00    0.24 
   0   8  -6    4.31    0.23 
   0   8  -6    4.46    0.23 
   0  -8   6    4.47    0.23 
   0  -8   6    4.81    0.25 
  -1   8  -6    0.06    0.02 
  -1   8  -6    0.11    0.03 
  -1   8  -6    0.09    0.02 
  -1   8  -6    0.06    0.02 
   1  -8   6    0.10    0.02 
  -2   8  -6    3.87    0.19 
  -2   8  -6    3.75    0.21 
  -2   8  -6    3.85    0.19 
  -3   8  -6    0.60    0.04 
  -3   8  -6    0.58    0.04 
  -3   8  -6    0.63    0.05 
  -3   8  -6    0.54    0.04 
  -3   8  -6    0.57    0.06 
   3  -8   6    0.59    0.05 
  -4   8  -6    0.38    0.05 
  -4   8  -6    0.37    0.03 
  -4   8  -6    0.46    0.04 
   4  -8   6    0.38    0.04 
  -5   8  -6    2.42    0.12 
  -5   8  -6    2.42    0.13 
  -5   8  -6    2.11    0.14 
   5  -8   6    2.46    0.13 
  -6   8  -6   -0.01    0.03 
  -6   8  -6   -0.02    0.03 
   6  -8   6    0.02    0.04 
  -7   8  -6    0.13    0.03 
   7  -8   6    0.07    0.03 
  -8   8  -6    0.51    0.04 
   8  -8   6    0.42    0.04 
  -9   8  -6    0.07    0.02 
   9  -8   6    0.06    0.02 
  10   7  -6   -0.02    0.01 
  10   7  -6   -0.01    0.01 
 -10  -7   6    0.02    0.02 
   9   7  -6    0.02    0.02 
   9   7  -6    0.02    0.02 
  -9  -7   6    0.02    0.03 
   8   7  -6    0.04    0.02 
   8   7  -6    0.11    0.02 
   8   7  -6    0.07    0.02 
  -8  -7   6    0.08    0.02 
  -8  -7   6    0.03    0.03 
   7   7  -6    0.03    0.02 
   7   7  -6    0.02    0.02 
  -7  -7   6    0.02    0.03 
  -7  -7   6    0.02    0.02 
   6   7  -6   14.26    0.72 
   6   7  -6   14.99    0.72 
  -6  -7   6   14.64    0.72 
  -6  -7   6   14.27    0.73 
   5   7  -6    0.53    0.04 
  -5  -7   6    0.51    0.05 
  -5  -7   6    0.56    0.06 
   4   7  -6    7.06    0.36 
   4   7  -6    7.55    0.36 
  -4  -7   6    6.65    0.36 
  -4  -7   6    7.47    0.37 
   3   7  -6    3.52    0.19 
   3   7  -6    3.74    0.19 
  -3  -7   6    3.87    0.19 
  -3  -7   6    3.91    0.20 
  -3  -7   6    3.56    0.19 
   2   7  -6    1.99    0.11 
   2   7  -6    2.26    0.11 
  -2  -7   6    2.32    0.13 
  -2  -7   6    2.23    0.12 
   1   7  -6    0.70    0.04 
   1   7  -6    0.61    0.04 
   1   7  -6    0.70    0.05 
  -1  -7   6    0.70    0.05 
  -1  -7   6    0.69    0.06 
   0   7  -6    0.04    0.02 
   0   7  -6    0.05    0.01 
   0   7  -6    0.06    0.02 
   0   7  -6    0.06    0.03 
   0  -7   6    0.07    0.03 
   0  -7   6    0.06    0.02 
  -1   7  -6    0.76    0.05 
  -1   7  -6    0.71    0.05 
  -1   7  -6    0.78    0.04 
   1  -7   6    0.72    0.05 
  -2   7  -6    0.50    0.04 
  -2   7  -6    0.42    0.04 
  -2   7  -6    0.57    0.06 
  -2   7  -6    0.54    0.04 
   2  -7   6    0.53    0.04 
  -3   7  -6    0.07    0.02 
  -3   7  -6    0.08    0.02 
  -3   7  -6    0.07    0.02 
  -3   7  -6    0.09    0.02 
  -3   7  -6    0.09    0.03 
   3  -7   6    0.14    0.02 
  -4   7  -6    1.26    0.07 
  -4   7  -6    1.43    0.08 
  -4   7  -6    1.56    0.09 
  -4   7  -6    1.37    0.07 
   4  -7   6    1.33    0.09 
   4  -7   6    1.10    0.08 
  -5   7  -6    0.04    0.03 
  -5   7  -6    0.03    0.02 
  -5   7  -6    0.07    0.02 
   5  -7   6    0.06    0.04 
   5  -7   6    0.01    0.03 
  -6   7  -6    8.67    0.41 
  -6   7  -6    7.82    0.42 
   6  -7   6    8.63    0.42 
   6  -7   6    7.84    0.42 
  -7   7  -6    0.07    0.04 
  -7   7  -6    0.03    0.02 
   7  -7   6   -0.02    0.03 
   7  -7   6    0.08    0.04 
   8  -7   6   10.54    0.53 
   9  -7   6    0.13    0.02 
 -10   7  -6    0.00    0.01 
  10  -7   6    0.00    0.01 
  10   6  -6    0.61    0.05 
  10   6  -6    0.69    0.04 
  10   6  -6    0.69    0.04 
 -10  -6   6    0.67    0.07 
   9   6  -6    0.03    0.02 
   9   6  -6   -0.01    0.02 
   9   6  -6   -0.01    0.02 
  -9  -6   6    0.01    0.03 
  -9  -6   6    0.00    0.02 
   8   6  -6    0.07    0.02 
   8   6  -6    0.07    0.02 
   8   6  -6    0.05    0.02 
  -8  -6   6    0.02    0.03 
  -8  -6   6    0.08    0.03 
   7   6  -6    0.46    0.04 
   7   6  -6    0.43    0.04 
  -7  -6   6    0.50    0.05 
  -7  -6   6    0.39    0.06 
   6   6  -6    4.59    0.23 
   6   6  -6    4.35    0.23 
   6   6  -6    4.78    0.23 
  -6  -6   6    4.85    0.25 
  -6  -6   6    4.58    0.24 
   5   6  -6    1.26    0.07 
   5   6  -6    1.18    0.07 
  -5  -6   6    1.29    0.09 
  -5  -6   6    1.30    0.08 
   4   6  -6    2.71    0.14 
   4   6  -6    2.56    0.14 
  -4  -6   6    3.15    0.16 
  -4  -6   6    2.74    0.15 
   3   6  -6    1.70    0.09 
   3   6  -6    1.58    0.09 
  -3  -6   6    1.80    0.10 
  -3  -6   6    1.84    0.09 
   2   6  -6    5.10    0.26 
  -2  -6   6    4.63    0.25 
  -2  -6   6    5.17    0.26 
   1   6  -6    0.10    0.02 
   1   6  -6    0.16    0.03 
   1   6  -6    0.13    0.02 
  -1  -6   6    0.16    0.03 
  -1  -6   6    0.10    0.02 
   0   6  -6    3.52    0.18 
   0   6  -6    3.15    0.17 
   0  -6   6    3.15    0.17 
   0  -6   6    3.75    0.18 
  -1   6  -6    1.24    0.07 
  -1   6  -6    1.40    0.08 
  -1   6  -6    1.33    0.07 
   1  -6   6    1.33    0.07 
  -2   6  -6    7.25    0.37 
  -2   6  -6    7.73    0.37 
  -2   6  -6    7.41    0.37 
  -2   6  -6    7.70    0.37 
   2  -6   6    6.99    0.37 
   2  -6   6    7.20    0.37 
  -3   6  -6    0.27    0.03 
  -3   6  -6    0.22    0.02 
  -3   6  -6    0.22    0.02 
  -3   6  -6    0.23    0.04 
   3  -6   6    0.27    0.04 
   3  -6   6    0.22    0.03 
  -4   6  -6   -0.01    0.01 
  -4   6  -6    0.01    0.03 
  -4   6  -6   -0.01    0.01 
  -4   6  -6   -0.01    0.02 
   4  -6   6   -0.01    0.02 
  -5   6  -6    0.12    0.02 
  -5   6  -6    0.14    0.03 
   5  -6   6    0.08    0.03 
  -6   6  -6    0.45    0.05 
  -6   6  -6    0.45    0.04 
   6  -6   6    0.43    0.04 
   6  -6   6    0.41    0.05 
  -7   6  -6    0.78    0.07 
  -7   6  -6    0.83    0.06 
   7  -6   6    0.85    0.06 
   7  -6   6    0.81    0.07 
   8  -6   6    0.25    0.03 
   8  -6   6    0.18    0.04 
  -9   6  -6   -0.01    0.02 
   9  -6   6   -0.04    0.03 
 -10   6  -6    0.01    0.01 
  10  -6   6    0.01    0.02 
  10   5  -6    0.99    0.06 
  10   5  -6    1.07    0.06 
  10   5  -6    1.02    0.06 
 -10  -5   6    0.99    0.07 
 -10  -5   6    1.08    0.06 
   9   5  -6    0.60    0.04 
   9   5  -6    0.66    0.05 
   9   5  -6    0.71    0.05 
  -9  -5   6    0.59    0.06 
  -9  -5   6    0.66    0.05 
   8   5  -6    0.10    0.03 
   8   5  -6    0.10    0.02 
   8   5  -6    0.09    0.02 
  -8  -5   6    0.07    0.03 
  -8  -5   6    0.06    0.03 
   7   5  -6    0.80    0.05 
   7   5  -6    0.74    0.05 
   7   5  -6    0.67    0.05 
  -7  -5   6    0.70    0.06 
  -7  -5   6    0.76    0.06 
   6   5  -6    0.30    0.02 
   6   5  -6    0.33    0.03 
   6   5  -6    0.31    0.02 
  -6  -5   6    0.23    0.03 
  -6  -5   6    0.32    0.03 
  -6  -5   6    0.29    0.04 
   5   5  -6    0.01    0.01 
   5   5  -6    0.03    0.01 
  -5  -5   6    0.00    0.02 
  -5  -5   6    0.01    0.03 
  -5  -5   6    0.04    0.02 
   4   5  -6   15.19    0.77 
   4   5  -6   15.58    0.77 
  -4  -5   6   16.50    0.78 
  -4  -5   6   14.61    0.77 
  -4  -5   6   15.89    0.77 
   3   5  -6    0.03    0.01 
  -3  -5   6    0.01    0.02 
   2   5  -6    0.44    0.03 
   2   5  -6    0.38    0.04 
   2   5  -6    0.38    0.03 
   1   5  -6    0.03    0.02 
   1   5  -6    0.04    0.01 
   1   5  -6    0.05    0.02 
   0   5  -6    0.22    0.02 
   0   5  -6    0.22    0.02 
   0   5  -6    0.22    0.03 
  -1   5  -6    1.97    0.10 
  -1   5  -6    1.97    0.11 
  -1   5  -6    1.87    0.10 
   1  -5   6    1.85    0.11 
  -2   5  -6    0.99    0.06 
  -2   5  -6    0.89    0.05 
  -2   5  -6    0.92    0.05 
   2  -5   6    0.87    0.06 
  -3   5  -6    0.03    0.01 
  -3   5  -6    0.03    0.01 
  -3   5  -6    0.03    0.01 
  -3   5  -6    0.01    0.02 
   3  -5   6    0.01    0.02 
   3  -5   6    0.04    0.01 
   3  -5   6    0.05    0.02 
  -4   5  -6    0.93    0.06 
  -4   5  -6    0.85    0.05 
  -4   5  -6    0.80    0.05 
   4  -5   6    0.85    0.05 
   4  -5   6    0.87    0.06 
   4  -5   6    0.85    0.06 
  -5   5  -6    0.07    0.03 
  -5   5  -6    0.05    0.02 
  -5   5  -6    0.07    0.02 
   5  -5   6    0.06    0.02 
   5  -5   6    0.09    0.03 
   5  -5   6    0.07    0.02 
  -6   5  -6    5.69    0.28 
  -6   5  -6    5.38    0.29 
   6  -5   6    5.61    0.28 
   6  -5   6    5.54    0.27 
   6  -5   6    5.26    0.28 
  -7   5  -6    0.04    0.03 
  -7   5  -6    0.08    0.02 
   7  -5   6    0.04    0.02 
   7  -5   6    0.01    0.03 
   8  -5   6    1.67    0.11 
   8  -5   6    1.80    0.10 
   8  -5   6    1.85    0.09 
  -9   5  -6    0.09    0.02 
   9  -5   6    0.04    0.02 
  10  -5   6    1.44    0.08 
 -11   5  -6    0.35    0.03 
  11   4  -6    0.21    0.02 
  11   4  -6    0.28    0.02 
  10   4  -6    0.03    0.02 
  10   4  -6    0.04    0.02 
 -10  -4   6    0.09    0.03 
   9   4  -6    0.24    0.03 
   9   4  -6    0.19    0.02 
  -9  -4   6    0.12    0.03 
   8   4  -6   13.61    0.68 
   8   4  -6   13.82    0.69 
  -8  -4   6   14.06    0.69 
   7   4  -6    0.09    0.02 
   7   4  -6    0.11    0.02 
   7   4  -6    0.11    0.02 
  -7  -4   6    0.12    0.03 
  -7  -4   6    0.11    0.02 
  -7  -4   6    0.12    0.03 
   6   4  -6    0.13    0.02 
   6   4  -6    0.11    0.02 
   6   4  -6    0.08    0.02 
   6   4  -6    0.09    0.04 
  -6  -4   6    0.03    0.03 
  -6  -4   6    0.10    0.02 
   5   4  -6    0.21    0.02 
   5   4  -6    0.15    0.04 
   5   4  -6    0.19    0.02 
   5   4  -6    0.19    0.02 
  -5  -4   6    0.19    0.02 
  -5  -4   6    0.20    0.03 
  -5  -4   6    0.21    0.02 
   4   4  -6    5.78    0.28 
   4   4  -6    5.49    0.29 
   4   4  -6    5.79    0.28 
   3   4  -6    0.43    0.03 
   3   4  -6    0.39    0.04 
   3   4  -6    0.40    0.03 
   2   4  -6    0.51    0.03 
   2   4  -6    0.45    0.05 
   2   4  -6    0.44    0.03 
   1   4  -6    0.14    0.01 
   1   4  -6    0.12    0.02 
   1   4  -6    0.14    0.03 
   0   4  -6   -0.01    0.01 
  -1   4  -6    0.18    0.03 
  -1   4  -6    0.26    0.02 
   1  -4   6    0.18    0.05 
  -2   4  -6    9.11    0.46 
  -2   4  -6    9.26    0.46 
  -2   4  -6    9.32    0.47 
   2  -4   6    9.55    0.47 
  -3   4  -6    1.00    0.05 
  -3   4  -6    1.10    0.07 
  -3   4  -6    0.88    0.05 
   3  -4   6    1.10    0.07 
  -4   4  -6    0.10    0.02 
  -4   4  -6    0.11    0.03 
  -4   4  -6    0.12    0.02 
  -4   4  -6    0.06    0.01 
   4  -4   6    0.11    0.03 
   4  -4   6    0.06    0.02 
   4  -4   6    0.00    0.01 
   4  -4   6    0.06    0.02 
  -5   4  -6    0.62    0.05 
  -5   4  -6    0.65    0.04 
   5  -4   6    0.64    0.04 
   5  -4   6    0.63    0.04 
   5  -4   6    0.64    0.05 
  -6   4  -6    5.70    0.29 
  -6   4  -6    5.68    0.29 
   6  -4   6    5.53    0.29 
   6  -4   6    5.73    0.29 
   6  -4   6    5.62    0.29 
   6  -4   6    5.89    0.28 
  -7   4  -6    0.50    0.06 
  -7   4  -6    0.56    0.05 
   7  -4   6    0.57    0.06 
   7  -4   6    0.66    0.05 
   7  -4   6    0.55    0.04 
  -8   4  -6    0.28    0.03 
   8  -4   6    0.24    0.02 
   8  -4   6    0.22    0.03 
   8  -4   6    0.22    0.02 
   8  -4   6    0.20    0.04 
  -9   4  -6    0.16    0.02 
   9  -4   6    0.15    0.02 
   9  -4   6    0.11    0.03 
   9  -4   6    0.16    0.04 
 -10   4  -6    0.66    0.04 
 -11   4  -6    0.28    0.02 
  11   3  -6    0.19    0.02 
  11   3  -6    0.21    0.02 
  10   3  -6    0.58    0.04 
  10   3  -6    0.61    0.04 
  10   3  -6    0.61    0.04 
 -10  -3   6    0.57    0.05 
   9   3  -6    0.04    0.02 
   9   3  -6    0.00    0.04 
   9   3  -6    0.04    0.02 
   9   3  -6    0.03    0.02 
  -9  -3   6    0.05    0.02 
  -9  -3   6    0.02    0.03 
   8   3  -6    2.63    0.14 
   8   3  -6    2.78    0.14 
   8   3  -6    2.60    0.15 
   8   3  -6    2.76    0.16 
  -8  -3   6    2.89    0.14 
  -8  -3   6    2.85    0.15 
  -8  -3   6    2.75    0.15 
   7   3  -6    1.26    0.09 
   7   3  -6    1.14    0.07 
   7   3  -6    1.22    0.07 
  -7  -3   6    1.22    0.07 
  -7  -3   6    1.25    0.08 
  -7  -3   6    1.20    0.08 
   6   3  -6    0.37    0.03 
   6   3  -6    0.43    0.05 
   6   3  -6    0.38    0.03 
   6   3  -6    0.44    0.03 
  -6  -3   6    0.42    0.03 
  -6  -3   6    0.37    0.04 
  -6  -3   6    0.42    0.05 
   5   3  -6    0.04    0.03 
   5   3  -6    0.06    0.02 
   5   3  -6    0.05    0.01 
  -5  -3   6    0.04    0.02 
  -5  -3   6    0.02    0.02 
  -5  -3   6    0.04    0.02 
   4   3  -6   10.59    0.52 
   4   3  -6   10.39    0.52 
   4   3  -6   10.28    0.51 
  -4  -3   6   10.28    0.52 
  -4  -3   6   10.63    0.52 
   3   3  -6    0.06    0.03 
   3   3  -6    0.07    0.01 
   2   3  -6    0.09    0.02 
   2   3  -6    0.11    0.01 
   2   3  -6    0.14    0.03 
   1   3  -6    0.16    0.01 
   1   3  -6    0.19    0.03 
  -1  -3   6    0.21    0.03 
   0   3  -6    7.90    0.40 
   0  -3   6    7.98    0.40 
  -1   3  -6    0.10    0.02 
   1  -3   6    0.06    0.02 
  -2   3  -6   17.13    0.86 
   2  -3   6   16.93    0.85 
   2  -3   6   17.84    0.86 
  -3   3  -6    0.29    0.03 
   3  -3   6    0.32    0.03 
  -4   3  -6   14.68    0.73 
   4  -3   6   15.01    0.73 
   4  -3   6   14.61    0.73 
  -5   3  -6    0.04    0.02 
  -5   3  -6    0.04    0.02 
   5  -3   6    0.06    0.01 
   5  -3   6    0.03    0.01 
   5  -3   6    0.02    0.02 
   5  -3   6    0.03    0.02 
  -6   3  -6    0.65    0.05 
  -6   3  -6    0.61    0.04 
   6  -3   6    0.60    0.05 
   6  -3   6    0.62    0.04 
   6  -3   6    0.58    0.04 
   6  -3   6    0.55    0.04 
   6  -3   6    0.58    0.05 
  -7   3  -6    0.01    0.02 
   7  -3   6    0.02    0.03 
   7  -3   6    0.00    0.02 
   7  -3   6    0.02    0.03 
   7  -3   6    0.02    0.02 
  -8   3  -6    1.97    0.12 
  -8   3  -6    2.01    0.11 
   8  -3   6    1.92    0.10 
   8  -3   6    1.95    0.11 
   8  -3   6    1.91    0.12 
   8  -3   6    1.84    0.10 
   8  -3   6    1.88    0.10 
  -9   3  -6    0.01    0.02 
   9  -3   6   -0.02    0.03 
   9  -3   6    0.01    0.02 
   9  -3   6    0.02    0.02 
   9  -3   6    0.01    0.01 
 -10   3  -6    0.74    0.05 
  10  -3   6    0.76    0.05 
 -11   3  -6    0.70    0.04 
  11   2  -6    0.28    0.03 
  11   2  -6    0.33    0.03 
  10   2  -6    0.58    0.04 
  10   2  -6    0.51    0.04 
  10   2  -6    0.49    0.04 
 -10  -2   6    0.53    0.04 
   9   2  -6    0.02    0.02 
   9   2  -6    0.02    0.02 
   9   2  -6    0.05    0.02 
  -9  -2   6    0.02    0.02 
  -9  -2   6    0.03    0.02 
  -9  -2   6    0.03    0.03 
   8   2  -6    3.28    0.17 
   8   2  -6    3.35    0.17 
   8   2  -6    3.14    0.19 
   8   2  -6    3.19    0.17 
  -8  -2   6    3.22    0.17 
  -8  -2   6    3.24    0.17 
  -8  -2   6    3.40    0.18 
   7   2  -6    0.45    0.04 
   7   2  -6    0.43    0.05 
   7   2  -6    0.45    0.03 
   7   2  -6    0.43    0.03 
  -7  -2   6    0.47    0.06 
  -7  -2   6    0.49    0.05 
  -7  -2   6    0.46    0.04 
   6   2  -6    0.07    0.01 
   6   2  -6    0.05    0.01 
   6   2  -6    0.00    0.03 
   6   2  -6    0.06    0.01 
  -6  -2   6    0.06    0.02 
  -6  -2   6    0.04    0.02 
  -6  -2   6    0.04    0.02 
   5   2  -6    1.79    0.09 
   5   2  -6    1.89    0.10 
   5   2  -6    1.66    0.09 
  -5  -2   6    1.86    0.10 
  -5  -2   6    1.75    0.10 
  -5  -2   6    1.70    0.09 
   4   2  -6    0.52    0.03 
   4   2  -6    0.54    0.05 
   4   2  -6    0.52    0.03 
   3   2  -6    0.25    0.40 
  -3  -2   6   -0.04    0.82 
   2   2  -6    0.39    0.04 
  -2  -2   6    0.38    0.04 
   1   2  -6    0.11    0.02 
  -1  -2   6    0.07    0.02 
   0  -2   6   73.13    3.60 
  -1   2  -6    4.42    0.22 
  -1   2  -6    4.16    0.22 
   1  -2   6    4.32    0.22 
   1  -2   6    4.70    0.22 
  -2   2  -6   38.93    2.07 
   2  -2   6   45.28    2.07 
   3  -2   6    0.62    0.04 
   3  -2   6    0.56    0.05 
  -4   2  -6    3.39    0.17 
   4  -2   6    3.45    0.17 
   4  -2   6    3.22    0.17 
   4  -2   6    3.27    0.17 
  -5   2  -6    2.76    0.15 
  -5   2  -6    2.83    0.16 
  -5   2  -6    3.04    0.15 
   5  -2   6    2.80    0.15 
   5  -2   6    3.05    0.16 
   5  -2   6    2.97    0.15 
   5  -2   6    3.11    0.15 
  -6   2  -6    6.22    0.32 
  -6   2  -6    6.63    0.32 
   6  -2   6    6.23    0.32 
   6  -2   6    6.50    0.33 
   6  -2   6    6.41    0.32 
  -7   2  -6    0.01    0.02 
  -7   2  -6    0.02    0.02 
  -7   2  -6    0.00    0.03 
   7  -2   6    0.02    0.03 
   7  -2   6    0.02    0.01 
   7  -2   6    0.01    0.02 
   7  -2   6    0.01    0.02 
  -8   2  -6    6.06    0.31 
   8  -2   6    5.82    0.29 
   8  -2   6    5.72    0.29 
   8  -2   6    5.72    0.29 
  -9   2  -6    0.40    0.03 
  -9   2  -6    0.25    0.04 
   9  -2   6    0.28    0.03 
   9  -2   6    0.30    0.03 
   9  -2   6    0.29    0.04 
   9  -2   6    0.36    0.03 
 -10   2  -6    0.46    0.04 
  10  -2   6    0.46    0.03 
  10  -2   6    0.40    0.03 
 -11   2  -6    0.05    0.02 
  11  -2   6    0.05    0.01 
  11   1  -6    0.09    0.01 
  10   1  -6    2.95    0.15 
  10   1  -6    2.87    0.15 
 -10  -1   6    2.86    0.15 
 -10  -1   6    2.92    0.15 
   9   1  -6    0.06    0.02 
   9   1  -6    0.04    0.02 
   9   1  -6    0.10    0.02 
   9   1  -6    0.07    0.04 
  -9  -1   6    0.11    0.03 
  -9  -1   6    0.08    0.02 
   8   1  -6   10.18    0.50 
   8   1  -6   10.14    0.50 
   8   1  -6    9.94    0.50 
  -8  -1   6   10.42    0.50 
  -8  -1   6    9.83    0.51 
  -8  -1   6    9.96    0.50 
   7   1  -6    1.40    0.08 
   7   1  -6    1.38    0.10 
   7   1  -6    1.36    0.07 
   7   1  -6    1.32    0.07 
  -7  -1   6    1.39    0.08 
  -7  -1   6    1.33    0.08 
  -7  -1   6    1.42    0.08 
   6   1  -6    2.20    0.11 
   6   1  -6    2.14    0.11 
   6   1  -6    2.14    0.13 
   6   1  -6    2.10    0.12 
  -6  -1   6    2.28    0.12 
  -6  -1   6    2.14    0.11 
  -6  -1   6    2.15    0.13 
   5   1  -6    0.82    0.05 
   5   1  -6    0.76    0.05 
   5   1  -6    0.83    0.07 
   5   1  -6    0.81    0.05 
  -5  -1   6    0.89    0.05 
  -5  -1   6    0.81    0.05 
   4   1  -6    1.32    0.07 
   4   1  -6    1.36    0.07 
   4   1  -6    1.51    0.08 
  -4  -1   6    1.31    0.09 
   3   1  -6    0.29    0.03 
   3   1  -6    0.40    0.02 
  -3  -1   6    0.26    0.03 
   2   1  -6    0.10    0.02 
  -2  -1   6    0.11    0.02 
   1   1  -6    0.73    0.05 
  -1  -1   6    0.59    0.04 
   0   1  -6    0.27    0.02 
   0   1  -6    0.30    0.03 
   0  -1   6    0.34    0.03 
   0  -1   6    0.33    0.03 
  -1   1  -6    0.15    0.02 
   1  -1   6    0.18    0.02 
   1  -1   6    0.19    0.02 
  -2   1  -6   -0.01    0.02 
   2  -1   6    0.01    0.02 
  -3   1  -6    0.59    0.04 
   3  -1   6    0.63    0.04 
   3  -1   6    0.65    0.04 
   4  -1   6    0.04    0.02 
   4  -1   6    0.06    0.01 
  -5   1  -6    0.38    0.03 
  -5   1  -6    0.38    0.04 
   5  -1   6    0.46    0.03 
   5  -1   6    0.47    0.04 
   5  -1   6    0.39    0.03 
  -6   1  -6    2.06    0.11 
  -6   1  -6    2.11    0.11 
   6  -1   6    2.14    0.11 
   6  -1   6    2.01    0.11 
   6  -1   6    2.27    0.11 
  -7   1  -6    0.57    0.05 
  -7   1  -6    0.50    0.06 
  -7   1  -6    0.53    0.05 
   7  -1   6    0.51    0.04 
   7  -1   6    0.53    0.04 
   7  -1   6    0.53    0.04 
   7  -1   6    0.59    0.05 
  -8   1  -6    7.53    0.38 
  -8   1  -6    7.90    0.39 
   8  -1   6    7.52    0.38 
   8  -1   6    7.39    0.38 
   8  -1   6    7.91    0.39 
   8  -1   6    7.48    0.38 
  -9   1  -6    0.04    0.02 
  -9   1  -6    0.03    0.03 
   9  -1   6    0.03    0.02 
   9  -1   6    0.00    0.03 
   9  -1   6    0.02    0.02 
 -10   1  -6    0.04    0.02 
  10  -1   6    0.03    0.01 
  10  -1   6    0.03    0.02 
  10  -1   6    0.02    0.02 
  11  -1   6    0.26    0.02 
  11  -1   6    0.23    0.02 
  11   0  -6    0.10    0.01 
  10   0  -6    1.26    0.07 
  10   0  -6    1.25    0.07 
 -10   0   6    1.17    0.07 
   9   0  -6    0.51    0.04 
   9   0  -6    0.49    0.04 
   9   0  -6    0.43    0.06 
   9   0  -6    0.47    0.04 
  -9   0   6    0.51    0.05 
  -9   0   6    0.47    0.04 
   8   0  -6    6.94    0.35 
   8   0  -6    6.75    0.34 
   8   0  -6    6.95    0.34 
  -8   0   6    6.84    0.35 
  -8   0   6    7.18    0.35 
   7   0  -6    0.77    0.05 
   7   0  -6    0.78    0.05 
   7   0  -6    0.76    0.07 
   7   0  -6    0.79    0.05 
  -7   0   6    0.77    0.05 
  -7   0   6    0.81    0.06 
   6   0  -6    0.17    0.02 
   6   0  -6    0.19    0.04 
   6   0  -6    0.20    0.02 
   6   0  -6    0.19    0.02 
  -6   0   6    0.25    0.03 
  -6   0   6    0.17    0.02 
   5   0  -6    0.02    0.01 
   5   0  -6    0.02    0.01 
   5   0  -6    0.02    0.01 
   5   0  -6    0.03    0.03 
  -5   0   6    0.02    0.02 
  -5   0   6    0.03    0.01 
   4   0  -6    1.68    0.09 
   4   0  -6    1.74    0.09 
   4   0  -6    1.69    0.10 
  -4   0   6    1.61    0.10 
   3   0  -6    0.84    0.06 
  -3   0   6    0.84    0.06 
   2   0  -6   11.33    0.57 
   2   0  -6   12.08    0.58 
  -2   0   6   11.85    0.58 
  -2   0   6   11.28    0.57 
   1   0  -6    1.47    0.08 
   1   0  -6    1.54    0.08 
  -1   0   6    1.53    0.08 
  -1   0   6    1.58    0.08 
   0   0   6   38.66    1.90 
  -1   0  -6    0.30    0.03 
   1   0   6    0.38    0.04 
   2   0   6    7.20    0.36 
   2   0   6    7.29    0.36 
  -3   0  -6    0.20    0.02 
   4   0   6    0.14    0.02 
   5   0   6    0.80    0.05 
   5   0   6    0.78    0.05 
   5   0   6    0.68    0.05 
  -6   0  -6    1.71    0.09 
  -6   0  -6    1.75    0.09 
  -6   0  -6    1.65    0.10 
   6   0   6    1.58    0.09 
   6   0   6    1.69    0.09 
   6   0   6    1.91    0.10 
  -7   0  -6    0.02    0.02 
  -7   0  -6    0.02    0.02 
  -7   0  -6    0.07    0.02 
  -7   0  -6    0.01    0.03 
   7   0   6    0.01    0.02 
   7   0   6    0.02    0.02 
   7   0   6    0.05    0.02 
   7   0   6    0.01    0.03 
  -8   0  -6    3.71    0.19 
  -8   0  -6    3.86    0.20 
  -8   0  -6    3.49    0.19 
   8   0   6    3.64    0.19 
   8   0   6    3.68    0.19 
   8   0   6    3.80    0.20 
   8   0   6    3.63    0.19 
  -9   0  -6   -0.01    0.02 
  -9   0  -6    0.01    0.02 
  -9   0  -6    0.03    0.03 
   9   0   6    0.00    0.02 
   9   0   6    0.01    0.01 
   9   0   6    0.04    0.03 
   9   0   6    0.02    0.02 
 -10   0  -6    4.37    0.23 
  10   0   6    4.30    0.22 
  10   0   6    4.46    0.22 
  11   0   6    0.05    0.01 
  11   0   6    0.03    0.02 
  12   0   6    0.61    0.04 
  11  -1  -6    0.02    0.01 
 -11   1   6    0.03    0.02 
  10  -1  -6    1.65    0.09 
  10  -1  -6    1.77    0.09 
 -10   1   6    1.68    0.09 
   9  -1  -6    2.73    0.14 
   9  -1  -6    2.70    0.14 
   9  -1  -6    2.76    0.14 
   9  -1  -6    2.68    0.16 
  -9   1   6    2.82    0.14 
  -9   1   6    2.74    0.14 
   8  -1  -6    8.83    0.47 
   8  -1  -6    9.33    0.47 
   8  -1  -6    8.82    0.50 
   8  -1  -6    9.70    0.47 
   8  -1  -6    9.73    0.47 
  -8   1   6   10.00    0.47 
  -8   1   6   10.06    0.48 
   7  -1  -6    1.69    0.09 
   7  -1  -6    1.80    0.09 
   7  -1  -6    1.70    0.11 
   7  -1  -6    1.65    0.10 
   7  -1  -6    1.68    0.09 
  -7   1   6    1.79    0.09 
  -7   1   6    1.60    0.10 
   6  -1  -6    0.78    0.04 
   6  -1  -6    0.68    0.04 
   6  -1  -6    0.75    0.04 
   6  -1  -6    0.71    0.08 
   6  -1  -6    0.71    0.05 
  -6   1   6    0.76    0.05 
  -6   1   6    0.78    0.05 
   5  -1  -6    0.74    0.04 
   5  -1  -6    0.78    0.04 
   5  -1  -6    0.76    0.04 
   5  -1  -6    0.81    0.06 
  -5   1   6    0.88    0.07 
  -5   1   6    0.81    0.05 
   4  -1  -6    0.65    0.04 
   4  -1  -6    0.71    0.04 
   4  -1  -6    0.77    0.06 
  -4   1   6    0.66    0.06 
   3  -1  -6    0.46    0.04 
   3  -1  -6    0.53    0.03 
  -3   1   6    0.42    0.03 
  -3   1   6    0.49    0.04 
   2  -1  -6    7.33    0.39 
   2  -1  -6    8.30    0.40 
  -2   1   6    8.22    0.40 
  -2   1   6    7.93    0.39 
   1  -1  -6    5.47    0.28 
  -1   1   6    5.60    0.28 
  -1   1   6    5.61    0.28 
   0  -1  -6    0.64    0.04 
  -1  -1  -6    0.03    0.02 
   1   1   6    0.03    0.02 
  -2  -1  -6    1.39    2.04 
   3   1   6    1.92    0.10 
   4   1   6   18.46    0.91 
   5   1   6    0.17    0.02 
   5   1   6    0.17    0.03 
  -6  -1  -6    0.03    0.03 
  -6  -1  -6    0.04    0.02 
  -6  -1  -6    0.05    0.02 
  -6  -1  -6    0.04    0.01 
  -7  -1  -6    0.00    0.03 
  -7  -1  -6    0.01    0.02 
  -7  -1  -6    0.00    0.02 
   7   1   6    0.01    0.02 
   7   1   6    0.01    0.02 
   7   1   6    0.02    0.02 
  -8  -1  -6    0.17    0.04 
  -8  -1  -6    0.23    0.03 
  -8  -1  -6    0.19    0.02 
  -8  -1  -6    0.15    0.03 
   8   1   6    0.17    0.02 
   8   1   6    0.17    0.02 
   8   1   6    0.26    0.04 
  -9  -1  -6    0.29    0.03 
  -9  -1  -6    0.24    0.04 
  -9  -1  -6    0.25    0.03 
   9   1   6    0.25    0.02 
   9   1   6    0.24    0.02 
 -10  -1  -6    3.36    0.17 
 -10  -1  -6    3.23    0.18 
  10   1   6    3.27    0.17 
  10   1   6    3.35    0.17 
  10   1   6    3.29    0.17 
  11   1   6    0.60    0.04 
  11   1   6    0.68    0.04 
  12   1   6    0.01    0.01 
 -11   2   6    0.04    0.02 
  10  -2  -6    0.45    0.03 
 -10   2   6    0.34    0.03 
   9  -2  -6    0.43    0.03 
   9  -2  -6    0.45    0.04 
   9  -2  -6    0.46    0.06 
   9  -2  -6    0.40    0.04 
  -9   2   6    0.41    0.03 
   8  -2  -6   13.33    0.65 
   8  -2  -6   13.15    0.68 
   8  -2  -6   13.10    0.66 
   8  -2  -6   13.74    0.65 
  -8   2   6   12.16    0.65 
  -8   2   6   13.63    0.66 
   7  -2  -6    0.09    0.02 
   7  -2  -6    0.16    0.02 
   7  -2  -6    0.14    0.02 
   7  -2  -6    0.11    0.03 
   7  -2  -6    0.12    0.02 
  -7   2   6    0.13    0.02 
  -7   2   6    0.14    0.02 
   6  -2  -6    0.04    0.01 
   6  -2  -6    0.05    0.01 
   6  -2  -6    0.05    0.01 
  -6   2   6    0.05    0.02 
  -6   2   6    0.08    0.02 
  -6   2   6    0.06    0.04 
   5  -2  -6    0.03    0.03 
   5  -2  -6    0.05    0.01 
   5  -2  -6    0.03    0.01 
   5  -2  -6    0.04    0.01 
  -5   2   6    0.06    0.03 
  -5   2   6    0.06    0.01 
   4  -2  -6   27.34    1.31 
   4  -2  -6   25.47    1.30 
   4  -2  -6   26.01    1.30 
  -4   2   6   26.24    1.30 
  -4   2   6   27.14    1.31 
   3  -2  -6    2.30    0.12 
  -3   2   6    2.38    0.12 
  -3   2   6    2.49    0.13 
   2  -2  -6   16.93    0.89 
   2  -2  -6   19.05    0.89 
  -2   2   6   18.06    0.89 
  -2   2   6   18.26    0.89 
   1  -2  -6    0.43    0.04 
   1  -2  -6    0.42    0.03 
  -1   2   6    0.45    0.04 
  -1   2   6    0.34    0.03 
   0  -2  -6  311.73   15.37 
  -1  -2  -6    4.83    0.26 
   1   2   6    5.62    0.26 
  -2  -2  -6  140.22    7.32 
  -2  -2  -6  139.89    6.93 
  -3  -2  -6    1.64    0.09 
  -4  -2  -6   63.74    4.26 
  -6  -2  -6    0.87    0.07 
  -6  -2  -6    0.82    0.05 
   6   2   6    0.78    0.05 
  -7  -2  -6    0.08    0.02 
  -7  -2  -6    0.01    0.02 
  -7  -2  -6    0.01    0.03 
   7   2   6    0.00    0.02 
   7   2   6    0.03    0.01 
  -8  -2  -6    0.30    0.03 
  -8  -2  -6    0.23    0.04 
  -8  -2  -6    0.25    0.03 
   8   2   6    0.26    0.03 
   8   2   6    0.23    0.02 
  -9  -2  -6    0.02    0.02 
  -9  -2  -6    0.01    0.03 
  -9  -2  -6    0.02    0.02 
   9   2   6    0.01    0.02 
   9   2   6    0.04    0.02 
 -10  -2  -6    7.74    0.40 
 -10  -2  -6    7.42    0.40 
  10   2   6    8.01    0.40 
  10   2   6    7.93    0.39 
  10   2   6    8.47    0.40 
 -11  -2  -6    0.00    0.02 
  11   2   6    0.01    0.02 
  11   2   6    0.00    0.01 
  12   2   6    1.43    0.07 
  12   2   6    1.40    0.07 
 -11   3   6    0.06    0.02 
  10  -3  -6    3.64    0.17 
  10  -3  -6    3.30    0.18 
 -10   3   6    3.45    0.18 
   9  -3  -6    1.07    0.07 
   9  -3  -6    1.18    0.06 
   9  -3  -6    1.07    0.09
[truncated: 787,296 more chars]
